# Supplementary material for: L-type amino acid transporter 1 is associated with chemoresistance in breast cancer via the promotion of amino acid metabolism
Source: Sci Rep. 2021 Jan 12;11:589. doi: 10.1038/s41598-020-80668-5 (PMC7803739; doi:10.1038/s41598-020-80668-5)
Supplement: Supplementary file 1 — Supplementary Dataset. [file 41598_2020_80668_MOESM1_ESM.xlsx]

## Sheet: LAT1 KO, OE cells
	[fmol/cell]
	Mode	KEGG ID	Compound Name	sample name		KO		OE
				Ave m/z	Ave CorMT	Control	MCF7 LAT1-KO	S2-mock	S2-LAT1
	QqQ	C00031	Glucose	89	12.8307	29.4249	18.0911	117.096	98.6559
	Anion	C00103	G1P	259.027	14.9344	0.0865422	0.0986758	0.105818	0.214508
	Anion	C00092	G6P	259.027	15.2632	0.0623881	0.0747081	0.322705	0.569953
	Anion	C00085	F6P	259.027	15.1162	0.0223442	0.026124	0.109382	0.165735
	Anion	C00354	F1,6P	338.993	12.0811	0.0855606	0.0568442	0.212398	0.682312
	Anion	C00111	DHAP	168.994	12.9287	0.243033	0.237747	0.314571	0.877659
	Anion	C00093	Glycerophosphate	171.009	13.2135	0.335028	0.321055	0.158942	0.224582
	Anion	C00661	G3P	168.994	13.5536	0.104437	0.0527775	N.D.	N.D.
	Anion	C01159	2,3-DPG	264.956	11.098	0.0278417	0.0261808	0.0610957	0.0690297
	Anion	C00197	3PG	184.989	10.8618	0.343442	0.285401	0.0913454	0.310898
	Anion	C00631	2PG	184.989	10.9329	0.0435938	0.0412212	N.D.	0.0448413
	Anion	C00074	PEP	166.978	10.6867	0.149598	0.138237	0.0366479	0.107106
	Anion	C00022	Pyruvate	87.0111	12.7345	1.37502	1.26004	1.87178	2.9756
	Anion	C00186	Lactate	89.028	14.1737	21.3934	16.3583	32.7131	50.9991
	Anion	C00352	Glucosamine 6-phosphate	258.042	16.5813	N.D.	N.D.	N.D.	N.D.
	Anion	C00024	Acetyl CoA	403.561	14.7621	0.0129158	0.00732951	0.0189908	0.038919
	Anion	C00158	Citrate	191.025	10.2415	1.90433	1.90731	2.1284	1.84659
	Anion	C00417	cis-Aconitate	173.012	10.0314	0.0596133	0.0574299	0.0772378	0.062891
	Anion	C00311	Isocitrate	191.023	9.99392	0.110054	0.139308	0.0878111	0.0607015
	Anion	C00026	2-Oxoglutarate	145.017	10.6258	1.96521	1.69585	N.D.	N.D.
	Anion	C02630	2-Hydroxyglutarate	147.033	11.4486	0.0706137	0.46135	0.0610041	0.0834643
	Anion	C00091	Succinyl CoA	432.565	13.3995	N.D.	N.D.	N.D.	N.D.
	Anion	C00042	Succinate	117.022	10.7013	0.369284	0.296985	0.694067	0.808342
	Anion	C00122	Fumarate	115.006	10.267	0.467952	0.462401	0.707949	1.26096
	Anion	C00711	Malate	133.018	10.6648	1.21126	1.30105	2.04675	3.59124
	Anion	C00345	6-Phosphogluconate	275.021	12.0593	0.0579535	0.0865622	N.D.	N.D.
	Anion	C00199	Ru5P	229.016	14.0572	0.0836705	0.0658285	N.D.	0.157657
	Anion	C00117	R5P	229.015	14.3418	0.0534386	0.0272435	N.D.	0.092601
	Anion	C05382	S7P	289.038	15.528	0.048111	0.0300521	N.D.	0.100684
	Anion	C00048	Glyoxylate	72.9951	13.4513	N.D.	N.D.	N.D.	N.D.
	Anion	C00163	Propionate	73.032	14.0951	N.D.	N.D.	N.D.	N.D.
	Anion	C00160	Glycolate	75.0112	12.9152	0.280241	0.277303	1.1909	0.928713
	Anion	C01771	Crotonate	85.0313	14.8236	N.D.	N.D.	N.D.	N.D.
	Anion	C00246	Butyrate	87.0466	15.3366	N.D.	N.D.	N.D.	N.D.
	Anion	C01013	3-Hydroxypropionate	89.0277	14.2671	N.D.	N.D.	N.D.	N.D.
	Anion	C11145	Methanesulfonate	94.9834	11.627	N.D.	N.D.	N.D.	N.D.
	Anion	C08279	Tiglate	99.0471	15.448	N.D.	N.D.	N.D.	N.D.
	Anion	C00109	2-Oxobutyrate	101.026	13.8582	N.D.	N.D.	N.D.	N.D.
	Anion	C00803	Pentanoate	101.063	16.0622	N.D.	N.D.	N.D.	N.D.
	Anion	C08262	3-Methylbutanoate	101.063	16.2005	N.D.	0.0691169	0.269295	0.22221
	Anion	C00383	Malonate	103.006	9.78381	0.0361452	0.0244091	0.109257	0.0605625
	Anion	-	2-Hydroxyisobutyrate	103.042	15.219	N.D.	N.D.	N.D.	N.D.
	Anion	C05984	2-Hydroxybutyrate	103.042	15.3342	N.D.	N.D.	N.D.	N.D.
	Anion	C01089	3-Hydroxybutyrate	103.042	15.6838	0.11106	0.0826839	N.D.	0.182083
	Anion	C03173	(Methylthio)acetate	105	14.3659	N.D.	N.D.	N.D.	N.D.
	Anion	C00258	Glycerate	105.022	14.6559	N.D.	N.D.	N.D.	N.D.
	Anion	C05942	Pyrrole-2-carboxylate	110.027	14.7314	N.D.	N.D.	N.D.	N.D.
	Anion	C02704	Methyl sulfate	110.978	11.5411	N.D.	N.D.	N.D.	N.D.
	Anion	C01546	2-Furoate	111.011	14.6206	N.D.	N.D.	N.D.	N.D.
	Anion	C00141	2-Oxoisopentanoate	115.042	14.8824	0.0396959	0.0310303	N.D.	N.D.
	Anion	-	4-Oxopentanoate	115.042	15.4232	0.0445148	0.0481967	0.120577	0.0937197
	Anion	C01585	Hexanoate	115.079	16.6153	0.0691715	0.0530857	0.218303	0.114527
	Anion	-	2-Hydroxypentanoate	117.058	16.2653	N.D.	N.D.	N.D.	N.D.
	Anion	C00180	Benzoate	121.032	15.2577	N.D.	N.D.	N.D.	N.D.
	Anion	C00253	Nicotinate	122.027	15.242	N.D.	N.D.	N.D.	N.D.
	Anion	C03782	1-Aminoethylphosphonate	124.019	18.4975	N.D.	N.D.	N.D.	N.D.
	Anion	C03557	2-Aminoethylphosphonate	124.018	19.3797	N.D.	N.D.	N.D.	N.D.
	Anion	C05123	Isethionate	124.994	13.5163	0.0328021	0.0375395	N.D.	N.D.
	Anion	C00813	Barbiturate	127.018	15.3698	N.D.	N.D.	N.D.	N.D.
	Anion	C01879	5-Oxoproline	128.038	15.7138	3.25869	2.34428	5.1166	4.49952
	Anion	C00490	Itaconate	129.022	10.9456	N.D.	N.D.	N.D.	N.D.
	Anion	C02226	Citraconate	129.022	11.4029	N.D.	N.D.	N.D.	N.D.
	Anion	C00233	4-Methyl-2-oxopentanoate	129.058	15.6617	0.743356	0.447307	0.342754	0.434157
	Anion	-	4-Oxohexanoate	129.058	16.2059	N.D.	N.D.	N.D.	N.D.
	Anion	C02129	4-Acetylbutyrate	129.058	16.3866	0.0328956	0.0244789	0.118269	0.0881891
	Anion	C17714	Heptanoate	129.094	17.2483	0.0191147	0.0123468	0.0553579	0.0347284
	Anion	C01073	N-Acetyl-beta-alanine	130.054	16.6164	N.D.	N.D.	N.D.	N.D.
	Anion	C00489	Glutarate	131.037	11.48	0.0802012	0.110144	N.D.	N.D.
	Anion	C02642	3-Ureidopropionate	131.049	16.0665	N.D.	N.D.	N.D.	N.D.
	Anion	C03264	2-Hydroxy-4-methylpentanoate	131.074	16.8683	N.D.	N.D.	N.D.	N.D.
	Anion	C06103	6-Hydroxyhexanoate	131.074	17.3968	N.D.	N.D.	N.D.	N.D.
	Anion	C01620	Threonate	135.033	16.1346	0.558907	0.437393	0.178415	0.194529
	Anion	C00805	o-Hydroxybenzoate	137.028	14.6139	N.D.	N.D.	N.D.	N.D.
	Anion	C00156	p-Hydroxybenzoate	137.027	15.7415	N.D.	N.D.	N.D.	N.D.
	Anion	C00587	m-Hydroxybenzoate	137.027	16.0554	N.D.	N.D.	N.D.	N.D.
	Anion	C05682	Phosphonoacetate	138.984	10.8985	N.D.	N.D.	N.D.	N.D.
	Anion	C00169	Carbamoylphosphate	139.978	11.2738	N.D.	N.D.	N.D.	N.D.
	Anion	C00346	Ethanolamine phosphate	140.015	18.6221	8.50493	8.0893	N.D.	0.0231487
	Anion	C02595	2-Thiopheneacetate	141.006	15.7321	N.D.	N.D.	N.D.	N.D.
	Anion	C06423	Octanoate	143.11	17.9786	N.D.	N.D.	N.D.	N.D.
	Anion	C06104	Adipate	145.053	11.9993	N.D.	N.D.	N.D.	N.D.
	Anion	C03618	threo-beta-methylaspartate	146.049	16.8052	N.D.	N.D.	N.D.	N.D.
	Anion	C01180	4-Methylthio-2-oxobutyrate	147.013	15.2931	N.D.	N.D.	N.D.	N.D.
	Anion	C02614	Citramalate	147.033	11.2856	N.D.	N.D.	N.D.	N.D.
	Anion	C00423	trans-Cinnamate	147.048	16.728	N.D.	N.D.	N.D.	N.D.
	Anion	C00898	Tartrate	149.012	10.502	N.D.	N.D.	N.D.	N.D.
	Anion	C02137	Benzoylformate	149.027	15.2929	N.D.	N.D.	N.D.	N.D.
	Anion	C05629	3-Phenylpropionate	149.064	16.9494	N.D.	N.D.	N.D.	N.D.
	Anion	C05852	2-Hydroxyphenylacetate	151.043	16.515	N.D.	N.D.	N.D.	N.D.
	Anion	C00642	p-Hydroxyphenylacetate	151.043	17.0743	N.D.	N.D.	N.D.	N.D.
	Anion	C00606	Cysteine sulfinate	152.005	15.5426	N.D.	N.D.	N.D.	N.D.
	Anion	C00628	2,5-Dihydroxybenzoate	153.022	15.6293	N.D.	N.D.	N.D.	N.D.
	Anion	C00295	Orotate	155.013	15.0977	N.D.	N.D.	N.D.	N.D.
	Anion	C03030	2,4-Dihydroxypyrimidine-5-carboxylate	155.013	15.3871	N.D.	N.D.	N.D.	N.D.
	Anion	C00337	Dihydroorotate	157.028	15.8424	N.D.	N.D.	N.D.	N.D.
	Anion	-	2-Oxooctanoate	157.09	16.8131	N.D.	N.D.	N.D.	N.D.
	Anion	C01601	Pelargonate	157.126	18.5055	0.0932014	0.0775707	0.0826646	0.0700586
	Anion	C00322	2-Oxoadipate	159.033	11.2055	N.D.	N.D.	N.D.	N.D.
	Anion	C02656	Pimelate	159.069	12.4762	N.D.	0.00663091	N.D.	N.D.
	Anion	-	2-Hydroxyoctanoate	159.106	18.1766	N.D.	N.D.	N.D.	N.D.
	Anion	C01044	N-Formylaspartate	160.029	11.2672	N.D.	N.D.	N.D.	N.D.
	Anion	C03761	3-Hydroxy-3-methylglutarate	161.049	11.8789	0.0651101	0.0880998	N.D.	N.D.
	Anion	C00166	Phenylpyruvate	163.044	16.2491	N.D.	N.D.	N.D.	N.D.
	Anion	C00811	p-Coumarate	163.043	16.8366	N.D.	N.D.	N.D.	N.D.
	Anion	C01772	o-Coumarate	163.043	16.8894	N.D.	N.D.	N.D.	N.D.
	Anion	C06337	Terephthalate	165.022	11.5106	N.D.	0.0087817	0.0362241	0.0280363
	Anion	C01606	Phthalate	165.022	11.9312	N.D.	N.D.	N.D.	0.0110146
	Anion	C05607	3-Phenyllactate	165.058	17.2241	N.D.	N.D.	N.D.	N.D.
	Anion	C01198	3-(2-Hydroxyphenyl)propionate	165.058	17.2858	N.D.	N.D.	N.D.	N.D.
	Anion	C01744	3-(4-Hydroxyphenyl)propionate	165.058	17.7922	N.D.	N.D.	N.D.	N.D.
	Anion	C03722	2,3-Pyridinedicarboxylate	166.017	11.723	N.D.	N.D.	N.D.	N.D.
	Anion	C00366	Urate	167.024	16.6088	0.0579107	0.0432913	0.159329	0.202496
	Anion	C11527	4-Hydroxymandelate	167.039	17.2396	N.D.	N.D.	N.D.	N.D.
	Anion	C00506	Cysteate	168	13.7283	N.D.	N.D.	N.D.	N.D.
	Anion	C05672	2-Amino-3-phosphonopropionate	168.01	12.8828	N.D.	N.D.	N.D.	N.D.
	Anion	C01571	Decanoate	171.142	19.0336	N.D.	0.0199095	0.0628468	N.D.
	Anion	C06325	2-Quinolinecarboxylate	172.044	17.0142	N.D.	N.D.	N.D.	N.D.
	Anion	C02710	N-Acetylleucine	172.101	18.8478	N.D.	N.D.	N.D.	N.D.
	Anion	C02734	Phenyl phosphate	173.004	12.8327	N.D.	N.D.	N.D.	N.D.
	Anion	C02341	trans-Aconitate	173.012	9.75436	N.D.	N.D.	N.D.	N.D.
	Anion	C00493	Shikimate	173.048	18.2697	N.D.	N.D.	N.D.	N.D.
	Anion	C01042	N-Acetylaspartate	174.045	12.1168	2.30508	2.41709	N.D.	0.0124883
	Anion	C00438	Carbamoylaspartate	175.038	11.7925	0.140114	0.11803	0.167866	N.D.
	Anion	C00499	Allantoate	175.05	16.9318	N.D.	N.D.	N.D.	N.D.
	Anion	C02504	2-Isopropylmalate	175.065	12.4141	N.D.	N.D.	N.D.	N.D.
	Anion	C03145	N-Formylmethionine	176.042	17.2536	N.D.	N.D.	N.D.	N.D.
	Anion	C01586	Hippurate	178.054	17.6079	N.D.	N.D.	N.D.	N.D.
	Anion	C05582	Homovanillate	181.049	18.0967	N.D.	N.D.	N.D.	N.D.
	Anion	C00847	4-Pyridoxate	182.05	16.9891	N.D.	N.D.	N.D.	N.D.
	Anion	C02703	Serine O-sulfate	183.995	13.9176	N.D.	N.D.	N.D.	N.D.
	Anion	C01005	O-Phosphoserine	184.005	13.0979	N.D.	N.D.	0.267897	0.199193
	Anion	C17715	Undecanoate	185.158	19.7951	N.D.	N.D.	N.D.	N.D.
	Anion	C08261	Azelate	187.101	13.272	0.0128232	0.0126131	0.0591965	0.04145
	Anion	C02774	10-Hydroxydecanoate	187.138	19.8385	N.D.	N.D.	N.D.	N.D.
	Anion	C00624	N-Acetylglutamate	188.06	12.6677	0.0973747	0.0903741	N.D.	N.D.
	Anion	C05829	N-Carbamylglutamate	189.055	12.3489	N.D.	N.D.	N.D.	N.D.
	Anion	C02712	N-Acetylmethionine	190.058	18.4816	0.00653536	0.00692267	N.D.	N.D.
	Anion	C00296	Quinate	191.059	18.181	N.D.	N.D.	N.D.	N.D.
	Anion	C05598	Phenaceturate	192.065	18.2549	0.0455624	0.0311906	N.D.	N.D.
	Anion	C00191	Glucuronate	193.038	18.4875	N.D.	N.D.	N.D.	N.D.
	Anion	C01494	trans-4-Hydroxy-3-methoxycinnamate	193.053	17.6203	N.D.	N.D.	N.D.	N.D.
	Anion	C07588	o-Hydroxyhippurate	194.05	14.6192	N.D.	N.D.	N.D.	N.D.
	Anion	C00257	Gluconate	195.055	18.4541	N.D.	N.D.	N.D.	N.D.
	Anion	C10833	Syringate	197.048	17.5551	N.D.	N.D.	N.D.	N.D.
	Anion	C05584	4-Hydroxy-3-methoxymandelate	197.049	18.286	N.D.	N.D.	N.D.	N.D.
	Anion	C02679	Dodecanoate	199.174	20.4437	0.123991	0.123677	0.313994	0.293355
	Anion	C05824	Cysteine S-sulfate	199.973	13.916	N.D.	N.D.	N.D.	N.D.
	Anion	C08277	Sebacate	201.117	13.651	0.00164637	0.00330911	0.0115475	0.00771364
	Anion	C11284	3-Indolebutyrate	202.091	18.7065	N.D.	N.D.	N.D.	N.D.
	Anion	C02470	Xanthurenate	204.034	12.965	N.D.	N.D.	N.D.	N.D.
	Anion	C03519	N-Acetylphenylalanine	206.086	18.9287	N.D.	N.D.	N.D.	N.D.
	Anion	C09816	Benzylsuccinate	207.07	13.0256	N.D.	N.D.	N.D.	N.D.
	Anion	C00818	Saccharate	209.034	12.1587	N.D.	N.D.	N.D.	N.D.
	Anion	C00879	Mucate	209.034	12.3026	N.D.	N.D.	N.D.	N.D.
	Anion	-	3-Indoxyl sulfate	212.006	15.6891	N.D.	N.D.	N.D.	N.D.
	Anion	C00672	2-Deoxyribose 1-phosphate	213.02	14.0741	N.D.	N.D.	N.D.	N.D.
	Anion	C00864	Pantothenate	218.107	19.8869	0.208589	0.222853	0.260228	0.382692
	Anion	C00482	Sinapate	223.066	18.826	N.D.	N.D.	N.D.	N.D.
	Anion	C00931	Porphobilinogen	225.092	20.3521	N.D.	N.D.	N.D.	N.D.
	Anion	C02678	Dodecanedioate	229.148	14.3165	0.00217762	N.D.	N.D.	0.00622671
	Anion	C06369	2-Deoxyglucose 6-phosphate	243.032	14.8586	N.D.	N.D.	N.D.	N.D.
	Anion	C00120	Biotin	243.086	19.8539	N.D.	N.D.	N.D.	N.D.
	Anion	C01096	Sorbitol 6-phosphate	261.042	15.0633	N.D.	N.D.	N.D.	N.D.
	Anion	C04037	Galacturonate 1-phosphate	273.006	12.3952	N.D.	N.D.	N.D.	N.D.
	Anion	C02713	N-Acetylmuramate	292.108	21.6325	N.D.	N.D.	N.D.	N.D.
	Anion	C04501	N-Acetylglucosamine 1-phosphate	300.053	15.6426	0.0444263	0.0328746	0.0257246	0.026409
	Anion	C00357	N-Acetylglucosamine 6-phosphate	300.053	16.2222	0.0221471	0.0178158	N.D.	0.0110949
	Anion	C02354	2',3'-cCMP	304.038	20.0782	N.D.	N.D.	N.D.	N.D.
	Anion	C00239	dCMP	306.053	15.383	0.00837951	0.00964638	N.D.	N.D.
	Anion	C00365	dUMP	307.038	15.1369	N.D.	N.D.	N.D.	N.D.
	Anion	C00270	N-Acetylneuraminate	308.103	22.0107	N.D.	N.D.	N.D.	N.D.
	Anion	C01182	Ribulose 1,5-diphosphate	308.982	11.646	N.D.	N.D.	N.D.	N.D.
	Anion	C00968	3',5'-Cyclic dAMP	312.055	20.0476	N.D.	N.D.	N.D.	N.D.
	Anion	C00364	dTMP	321.052	15.6218	N.D.	N.D.	N.D.	N.D.
	Anion	C00055	CMP	322.049	15.5819	0.0213838	0.021551	0.0454425	0.0811125
	Anion	C00105	UMP	323.034	15.3089	0.082681	0.0745752	0.0700442	0.0981229
	Anion	C00575	cAMP	328.05	20.537	N.D.	N.D.	N.D.	N.D.
	Anion	C00943	cIMP	329.034	18.6811	N.D.	N.D.	N.D.	N.D.
	Anion	C00360	dAMP	330.063	15.8786	N.D.	0.0034737	N.D.	N.D.
	Anion	C00942	cGMP	344.045	20.0762	N.D.	N.D.	N.D.	N.D.
	Anion	C01367	3'-AMP	346.061	15.4129	N.D.	N.D.	N.D.	N.D.
	Anion	C00020	AMP	346.061	15.9839	0.179254	0.172885	0.22922	0.413784
	Anion	C00130	IMP	347.044	15.5947	0.0426094	0.0350857	N.D.	N.D.
	Anion	C00584	Prostaglandin E2	351.219	23.6757	N.D.	N.D.	N.D.	N.D.
	Anion	C00639	Prostaglandin F2alpha	353.238	23.8796	N.D.	N.D.	N.D.	N.D.
	Anion	C00144	GMP	362.055	16.2003	0.0484543	0.0357665	0.0328769	0.0672207
	Anion	C00655	XMP	363.037	12.9212	0.0114032	0.00949289	N.D.	N.D.
	Anion	C01103	Orotidine 5'-monophosphate	367.024	12.925	N.D.	N.D.	N.D.	N.D.
	Anion	C02273	Digalacturonate	369.072	15.631	N.D.	N.D.	N.D.	N.D.
	Anion	C00005	NADPH	371.545	13.7507	0.0996428	0.0722512	0.0258424	0.113543
	Anion	C00010	CoA	382.556	14.2804	0.0469269	0.0426188	0.0106285	0.0397348
	Anion	C00705	dCDP	386.02	13.4955	0.00565359	N.D.	0.0100499	N.D.
	Anion	C01346	dUDP	387.006	13.3489	N.D.	N.D.	N.D.	N.D.
	Anion	C00119	PRPP	388.95	11.4693	0.101121	0.0582443	N.D.	0.0483996
	Anion	C00363	dTDP	401.017	13.7439	N.D.	N.D.	N.D.	N.D.
	Anion	C00112	CDP	402.015	13.6186	0.0294818	0.0383415	0.0695375	0.0514898
	Anion	C00015	UDP	403	13.4727	0.181653	0.185039	0.242334	0.156009
	Anion	C00695	Cholate	407.285	24.1434	N.D.	N.D.	N.D.	N.D.
	Anion	C00206	dADP	410.029	13.9883	0.00655643	0.00652802	N.D.	N.D.
	Anion	C01260	P1, P4-Di(adenosine-5') tetraphosphate	417.023	14.1611	N.D.	N.D.	N.D.	N.D.
	Anion	C00630	Isobutyryl CoA	417.578	15.0852	0.00663811	0.00544836	0.00164762	N.D.
	Anion	C00689	Trehalose 6-phosphate	421.081	17.5449	N.D.	N.D.	N.D.	N.D.
	Anion	C00083	Malonyl CoA	425.556	13.2841	0.00425775	0.00275793	N.D.	0.00516166
	Anion	C00224	Adenosine 5'-phosphosulfate	426.016	14.9014	0.00975148	0.0087649	N.D.	N.D.
	Anion	C00054	Adenosine 3',5'-diphosphate	426.024	12.5521	0.00741634	N.D.	N.D.	N.D.
	Anion	C00008	ADP	426.029	14.0856	1.07879	1.0187	1.15671	1.13018
	Anion	C00104	IDP	427.011	13.8778	N.D.	N.D.	N.D.	N.D.
	Anion	C00504	Folate	440.137	14.728	0.00942551	0.00752697	0.0512581	0.0615263
	Anion	C00035	GDP	442.021	14.2525	0.1618	0.14989	0.136106	0.135165
	Anion	C03794	Adenylosuccinate	462.069	12.3981	N.D.	0.002778	N.D.	N.D.
	Anion	C01921	Glycocholate	464.307	25.0304	N.D.	N.D.	N.D.	N.D.
	Anion	C00458	dCTP	465.987	13.0824	0.01711	0.0162923	0.0632681	0.0257619
	Anion	C00460	dUTP	466.971	12.9724	N.D.	N.D.	N.D.	N.D.
	Anion	C00459	dTTP	480.987	13.3095	0.0694128	0.0532693	0.0493682	0.096212
	Anion	C00063	CTP	481.983	13.1089	0.866354	0.72654	1.11424	1.3878
	Anion	C00075	UTP	482.968	12.9816	3.5342	2.68475	2.39647	2.99631
	Anion	C00131	dATP	489.996	13.4956	0.0590229	0.0508104	0.0453247	0.044887
	Anion	C01345	dITP	490.982	13.3927	N.D.	N.D.	N.D.	N.D.
	Anion	C00002	ATP	505.997	13.4171	9.88903	7.71079	9.45985	14.005
	Anion	C00286	dGTP	505.995	13.5259	N.D.	N.D.	N.D.	N.D.
	Anion	C00081	ITP	506.977	13.356	N.D.	N.D.	N.D.	N.D.
	Anion	C05122	Taurocholate	514.289	24.9914	N.D.	N.D.	N.D.	N.D.
	Anion	C00044	GTP	521.989	13.6973	1.82176	1.254	0.973414	1.27629
	Anion	C00700	XTP	522.972	12.1029	N.D.	N.D.	N.D.	N.D.
	Anion	C00307	CDP-choline	547.126	24.4902	0.156728	0.139026	N.D.	N.D.
	Anion	C00301	ADP-ribose	558.067	17.3362	0.00747347	0.0056264	N.D.	N.D.
	Anion	C00842	TDP-glucose	563.069	17.4161	0.0123968	0.00926793	N.D.	N.D.
	Anion	C00029	UDP-glucose	565.053	17.0958	0.897234	0.735253	0.843869	1.09708
	Anion	C00167	UDP-glucuronate	579.034	13.9721	1.56477	1.27071	0.159691	0.229531
	Anion	C00498	ADP-glucose	588.079	17.84	0.0468626	0.0322266	0.0235879	0.0333722
	Anion	C00096	GDP-mannose	604.073	17.9442	0.0435302	0.0432692	0.0172218	0.030033
	Anion	C00043	UDP-N-acetylglucosamine	606.082	17.4468	7.34765	5.45625	0.876797	1.05883
	Anion	C00128	CMP-N-acetylneuraminate	613.144	18.3306	0.0238673	0.0187556	0.0944524	0.442812
	Anion	C00003	NAD+	662.106	26.1954	1.36864	1.28129	0.794245	1.20001
	Anion	C00857	Deamido-NAD+	663.089	17.7871	N.D.	N.D.	N.D.	N.D.
	Anion	C00004	NADH	664.121	18.2669	0.110038	0.10473	0.0477959	0.112248
	Anion	C00006	NADP+	742.071	15.8324	0.0157255	0.0147816	0.0281376	0.0385372
	Anion	C00016	FAD	784.151	19.0963	0.0292008	0.0231893	0.0266413	0.0435946
	Cation	C00086	Urea	61.04	27.068	3.17958	2.42965	8.26989	5.63915
	Cation	C00481	Pyrazole	69.0454	9.78399	N.D.	N.D.	N.D.	N.D.
	Cation	C05670	3-Aminopropionitrile	71.0607	8.96607	N.D.	N.D.	N.D.	N.D.
	Cation	C02294	Methylguanidine	74.0718	8.70806	N.D.	N.D.	N.D.	N.D.
	Cation	C02787	Isobutylamine	74.0973	9.91856	N.D.	N.D.	N.D.	N.D.
	Cation	C00986	1,3-Diaminopropane	75.0926	6.286	N.D.	N.D.	N.D.	N.D.
	Cation	C00037	Gly	76.04	11.5009	44.0556	39.9287	18.1627	21.2993
	Cation	C01104	Trimethylamine N-oxide	76.0759	9.27969	N.D.	N.D.	0.019746	N.D.
	Cation	C05771	Isopropanolamine	76.0762	9.83287	N.D.	N.D.	N.D.	N.D.
	Cation	C07044	Hydroxyurea	77.0367	28.0491	N.D.	N.D.	N.D.	N.D.
	Cation	C01008	Trimethylsulfonium	77.0426	8.22594	N.D.	N.D.	N.D.	N.D.
	Cation	C01678	Cysteamine	78.0391	9.01715	N.D.	N.D.	N.D.	N.D.
	Cation	C02640	Isoamylamine	88.1125	10.4276	N.D.	N.D.	N.D.	N.D.
	Cation	C00134	Putrescine(1,4-Butanediamine)	89.1073	6.70361	0.285532	0.358331	0.418065	0.34406
	Cation	C00099	beta-Ala	90.0552	10.2501	0.254386	0.27519	1.90339	1.25223
	Cation	C00041	Ala	90.0555	12.4553	4.92099	7.39845	6.60938	6.23253
	Cation	C00213	Sarcosine	90.0553	13.0653	0.157698	0.127054	0.0892462	0.0457628
	Cation	C06057	3-Aminopropane-1,2-diol	92.0709	10.2778	N.D.	N.D.	N.D.	N.D.
	Cation	C00292	Aniline	94.0653	10.061	N.D.	N.D.	N.D.	N.D.
	Cation	C05562	4-Hydroxymethylimidazole	99.0554	9.78832	N.D.	N.D.	N.D.	N.D.
	Cation	C11118	1-Methyl-2-pyrrolidinone	100.076	27.8393	N.D.	N.D.	0.259647	N.D.
	Cation	C00571	Cyclohexylamine	100.112	10.746	N.D.	N.D.	N.D.	N.D.
	Cation	C01234	1-Aminocyclopropane-1-carboxylate	102.055	12.272	N.D.	N.D.	N.D.	N.D.
	Cation	C00576	Betaine aldehyde	102.091	10.4159	N.D.	N.D.	N.D.	N.D.
	Cation	C00750	Spermine	102.116	6.38078	N.D.	N.D.	N.D.	N.D.
	Cation	C08306	Hexylamine	102.128	10.8283	N.D.	N.D.	N.D.	N.D.
	Cation	C01672	Cadaverine	103.123	7.08408	N.D.	N.D.	N.D.	N.D.
	Cation	C00334	GABA	104.071	10.7311	0.140021	0.127985	0.288775	0.187205
	Cation	C05145	3-Aminoisobutyrate	104.071	10.9382	N.D.	N.D.	N.D.	N.D.
	Cation	C02356	2AB	104.071	13.2837	0.0698755	0.0729495	N.D.	0.063759
	Cation	C02721	N-Methylalanine	104.071	14.1026	N.D.	N.D.	N.D.	N.D.
	Cation	C01026	N,N-Dimethylglycine	104.071	14.9375	0.0276383	0.0216681	N.D.	0.0792038
	Cation	C00114	Choline	104.107	9.62659	0.145859	0.185694	1.12981	0.996658
	Cation	C06393	2,3-Diaminopropionate	105.066	9.98177	N.D.	N.D.	N.D.	N.D.
	Cation	C00065	Ser	106.05	13.7226	7.08721	8.53741	7.93862	8.07023
	Cation	C06772	Diethanolamine	106.086	10.6761	0.0917498	0.756694	0.398079	3.08293
	Cation	C02299	N-Methylaniline	108.081	10.3493	N.D.	N.D.	N.D.	N.D.
	Cation	C05341	beta-Ala-Lys	109.579	9.46298	N.D.	N.D.	N.D.	N.D.
	Cation	C00519	Hypotaurine	110.027	23.7102	1.79945	1.99184	2.42243	1.4795
	Cation	C01987	2-Aminophenol	110.06	10.9145	N.D.	N.D.	N.D.	N.D.
	Cation	C00380	Cytosine	112.051	10.1396	N.D.	N.D.	N.D.	N.D.
	Cation	C00388	Histamine	112.087	6.78948	N.D.	N.D.	N.D.	N.D.
	Cation	C00106	Uracil	113.035	28.0695	N.D.	N.D.	N.D.	N.D.
	Cation	C00386	Carnosine	114.061	9.50072	0.0169641	0.012181	0.0212768	0.0221964
	Cation	C00791	Creatinine	114.066	10.1973	0.151375	0.119514	0.222526	0.154667
	Cation	C08311	Muscimol	115.05	10.8356	N.D.	N.D.	N.D.	N.D.
	Cation	C02512	beta-Cyanoalanine	115.05	18.913	N.D.	N.D.	N.D.	N.D.
	Cation	C00429	Dihydrouracil	115.049	28.0313	N.D.	N.D.	N.D.	N.D.
	Cation	C00148	Pro	116.071	14.7726	7.39175	7.99389	6.0075	7.32881
	Cation	C00581	Guanidinoacetate	118.06	11.4333	N.D.	N.D.	N.D.	N.D.
	Cation	C00431	5-Aminovalerate	118.087	11.1914	N.D.	N.D.	N.D.	N.D.
	Cation	C00183	Val	118.087	13.7835	2.52833	1.61277	5.5562	7.74791
	Cation	C00719	Betaine	118.087	15.3762	0.762607	1.69831	1.164	0.799798
	Cation	C02009	Benzimidazole	119.06	10.0272	N.D.	N.D.	N.D.	N.D.
	Cation	C03283	2,4-Diaminobutyrate	119.082	9.66456	N.D.	N.D.	N.D.	N.D.
	Cation	C03678	4-Amino-3-hydroxybutyrate	120.065	11.2845	N.D.	N.D.	N.D.	N.D.
	Cation	C00263	Homoserine	120.066	13.8448	0.0205568	0.0243444	N.D.	N.D.
	Cation	C02115	Alpha-Methylserine	120.065	14.2085	N.D.	N.D.	N.D.	N.D.
	Cation	C00188	Thr	120.066	14.3965	3.71992	4.72932	8.48023	10.1009
	Cation	C15587	Purine	121.052	11.2766	N.D.	N.D.	N.D.	N.D.
	Cation	C01262	Anserine	121.068	9.61265	N.D.	N.D.	N.D.	N.D.
	Cation	C00884	Homocarnosine	121.069	9.69486	N.D.	N.D.	N.D.	N.D.
	Cation	C01784	Benzamidine	121.076	10.6896	N.D.	N.D.	N.D.	N.D.
	Cation	C00097	Cys	122.027	15.4003	N.D.	0.162504	N.D.	N.D.
	Cation	C09815	Benzamide	122.06	27.9064	N.D.	N.D.	N.D.	N.D.
	Cation	C05332	Phenethylamine	122.097	10.8057	N.D.	N.D.	N.D.	N.D.
	Cation	C02455	alpha-Methylbenzylamine	122.097	11.1389	N.D.	N.D.	N.D.	N.D.
	Cation	C11003	2,4-Dimethylaniline	122.096	11.3296	N.D.	N.D.	N.D.	N.D.
	Cation	C02421	Isonicotinamide	123.055	10.2718	N.D.	N.D.	N.D.	N.D.
	Cation	C00153	Nicotinamide	123.055	10.3308	0.0338706	0.022286	0.113072	0.112996
	Cation	C01950	Picolinamide	123.055	14.1745	N.D.	N.D.	N.D.	N.D.
	Cation	C02567	N1-Acetylspermine	123.121	7.89799	N.D.	N.D.	N.D.	N.D.
	Cation	C02635	3-Chloroalanine	124.016	17.4445	N.D.	N.D.	N.D.	N.D.
	Cation	C00245	Taurine	126.022	28.0713	1.22294	1.25463	0.685953	N.D.
	Cation	C02376	5-Methylcytosine	126.066	10.8694	N.D.	N.D.	N.D.	N.D.
	Cation	C05127	1-Methylhistamine	126.103	6.99827	N.D.	N.D.	N.D.	N.D.
	Cation	C02835	Imidazole-4-acetate	127.05	11.1649	N.D.	N.D.	N.D.	N.D.
	Cation	C00178	Thymine	127.048	28.0479	N.D.	N.D.	N.D.	N.D.
	Cation	C08737	Melamine	127.073	10.6186	N.D.	N.D.	N.D.	N.D.
	Cation	C03969	1-Amino-1-cyclopentanecarboxylate	130.087	13.2111	N.D.	N.D.	N.D.	N.D.
	Cation	C00408	Pipecolate	130.087	14.111	N.D.	N.D.	N.D.	N.D.
	Cation	C07151	Metformin	130.109	7.97165	N.D.	N.D.	N.D.	N.D.
	Cation	C01740	Octylamine	130.159	11.6247	N.D.	N.D.	N.D.	N.D.
	Cation	C02714	N-Acetylputrescine	131.117	11.7324	0.0340415	0.0543851	0.0278895	0.0320031
	Cation	C00179	Agmatine	131.129	7.32656	N.D.	N.D.	N.D.	N.D.
	Cation	C01015	Hydroxyproline	132.066	16.3278	5.14002	5.96841	0.507948	0.304823
	Cation	C00430	5-Aminolevulinate	132.066	11.1298	N.D.	N.D.	N.D.	N.D.
	Cation	C00300	Creatine	132.077	12.2619	2.08417	2.07607	3.2981	3.09211
	Cation	C02378	6-Aminohexanoate	132.102	11.6016	N.D.	N.D.	N.D.	N.D.
	Cation	C02486	beta-Leucine	132.102	12.1043	N.D.	N.D.	N.D.	N.D.
	Cation	C00407	Ile	132.102	14.0239	5.73082	3.92563	5.05233	7.09939
	Cation	C00123	Leu	132.102	14.1517	5.90832	4.1606	5.78139	8.00734
	Cation	C03375	Bis(3-aminopropyl)amine	132.15	6.2079	N.D.	N.D.	N.D.	N.D.
	Cation	C02037	Gly-Gly	133.06	11.5558	0.0187218	0.0279636	N.D.	0.031513
	Cation	C00152	Asn	133.061	14.3327	13.0727	15.7545	1.79848	1.57847
	Cation	C00077	Ornithine	133.097	9.57219	0.267581	0.223122	0.440993	0.32795
	Cation	C00049	Asp	134.045	15.7102	4.5222	5.62284	8.02922	7.5589
	Cation	C10901	2-Aminobenzimidazole	134.071	10.4766	N.D.	N.D.	N.D.	N.D.
	Cation	C00155	Homocysteine	136.045	14.3383	N.D.	N.D.	N.D.	N.D.
	Cation	C00147	Adenine	136.062	10.639	0.0227941	0.0218978	0.0382857	N.D.
	Cation	C00262	Hypoxanthine	137.045	15.1146	N.D.	N.D.	0.174477	0.122394
	Cation	C02918	1-Methylnicotinamide	137.071	10.2744	N.D.	N.D.	N.D.	N.D.
	Cation	C00568	p-Aminobenzoate	138.055	13.3196	N.D.	N.D.	N.D.	N.D.
	Cation	C01004	Trigonelline	138.055	14.325	N.D.	N.D.	N.D.	N.D.
	Cation	C00108	Anthranilate	138.055	14.537	N.D.	N.D.	N.D.	N.D.
	Cation	C02735	Phenylethanolamine	138.091	11.3595	N.D.	N.D.	N.D.	N.D.
	Cation	C00483	Tyramine	138.091	11.4906	N.D.	N.D.	N.D.	N.D.
	Cation	C00785	Urocanate	139.05	11.4894	N.D.	N.D.	N.D.	N.D.
	Cation	C01020	6-Hydroxynicotinate	140.034	28.6908	N.D.	N.D.	N.D.	N.D.
	Cation	C00783	Tropinone	140.107	10.5775	N.D.	N.D.	N.D.	N.D.
	Cation	C00860	Histidinol	142.098	7.53903	N.D.	N.D.	N.D.	N.D.
	Cation	C00729	Tropine	142.123	11.1987	N.D.	N.D.	N.D.	N.D.
	Cation	C06231	Ectoine	143.081	13.0214	N.D.	N.D.	N.D.	N.D.
	Cation	C04294	4-Methyl-5-thiazoleethanol	144.048	11.1762	N.D.	N.D.	N.D.	N.D.
	Cation	C10172	Proline betaine	144.102	15.6904	N.D.	N.D.	N.D.	N.D.
	Cation	C03413	N1,N12-Diacetylspermine	144.126	10.5633	N.D.	N.D.	N.D.	N.D.
	Cation	C01035	gamma-Guanidinobutyrate	146.095	11.4524	0.00955306	N.D.	N.D.	N.D.
	Cation	C01996	Acetylcholine	146.118	10.6225	N.D.	N.D.	N.D.	0.0174919
	Cation	C01181	gamma-Butyrobetaine	146.118	11.2705	0.106358	0.160737	0.0207996	0.0129472
	Cation	C01930	Lysinamide	146.128	7.98605	N.D.	N.D.	N.D.	N.D.
	Cation	C00315	Spermidine	146.165	6.45787	0.0139436	0.0269676	0.0450524	0.0528509
	Cation	C00064	Gln	147.077	14.6653	46.2072	53.8345	38.821	45.9362
	Cation	C03114	5,6-Dimethylbenzimidazole	147.092	11.1541	N.D.	N.D.	N.D.	N.D.
	Cation	C00047	Lys	147.113	9.65592	1.27923	1.40112	5.36782	4.99672
	Cation	C07166	Trientine	147.161	5.97309	N.D.	N.D.	N.D.	N.D.
	Cation	C00025	Glu	148.061	14.8874	73.2877	73.9472	30.0828	38.376
	Cation	C00979	O-Acetylserine	148.06	17.0464	N.D.	N.D.	N.D.	N.D.
	Cation	C06524	Nornicotine	149.107	7.33782	N.D.	N.D.	N.D.	N.D.
	Cation	C00073	Met	150.059	14.6381	1.23456	0.904655	1.26649	1.61215
	Cation	C00913	3-Methyladenine	150.077	10.8356	N.D.	N.D.	N.D.	N.D.
	Cation	C08434	6-Methylaminopurine	150.078	11.3369	N.D.	N.D.	N.D.	N.D.
	Cation	C00242	Guanine	152.056	11.5126	N.D.	N.D.	N.D.	N.D.
	Cation	C06818	Amantadine	152.144	11.9474	N.D.	N.D.	N.D.	N.D.
	Cation	C00385	Xanthine	153.04	25.1738	N.D.	N.D.	N.D.	N.D.
	Cation	C02518	4-Aminosalicylate	154.05	17.4373	N.D.	N.D.	N.D.	N.D.
	Cation	C00632	3-Hydroxyanthranilate	154.049	14.8101	N.D.	N.D.	N.D.	N.D.
	Cation	C03758	Dopamine	154.086	12.0705	N.D.	N.D.	N.D.	N.D.
	Cation	C05135	4-(beta-Acetylaminoethyl)imidazole	154.097	11.707	N.D.	N.D.	N.D.	N.D.
	Cation	C10865	Pseudopelletierine	154.123	11.0228	N.D.	N.D.	N.D.	N.D.
	Cation	C00135	His	156.077	10.2005	1.40211	1.02247	1.53855	2.09953
	Cation	C05568	beta-Imidazolelactate	157.063	12.2335	N.D.	N.D.	N.D.	N.D.
	Cation	C10600	Ibotenate	159.04	23.7672	N.D.	N.D.	N.D.	N.D.
	Cation	C01551	Allantoin	159.065	28.0846	0.887873	0.69269	5.72392	1.88654
	Cation	C00637	Indole-3-acetaldehyde	160.069	28.1082	N.D.	N.D.	N.D.	N.D.
	Cation	C08269	Betonicine	160.097	17.681	N.D.	N.D.	N.D.	N.D.
	Cation	-	N-Acetylvaline	160.097	28.7345	N.D.	N.D.	N.D.	N.D.
	Cation	C00993	Ala-Ala	161.092	12.7927	N.D.	N.D.	N.D.	N.D.
	Cation	C00398	Tryptamine	161.107	11.5149	N.D.	N.D.	N.D.	N.D.
	Cation	C00956	alpha-Aminoadipate	162.076	14.8679	0.09617	0.0574517	0.108133	0.107842
	Cation	C01046	N-Methylglutamate	162.076	17.0805	N.D.	N.D.	N.D.	N.D.
	Cation	C00955	Indole-3-ethanol	162.092	28.1118	N.D.	N.D.	N.D.	N.D.
	Cation	C00318	Carnitine	162.112	11.7918	0.781603	0.654083	0.0911102	0.0685442
	Cation	C02627	2-Deoxystreptamine	163.107	8.5101	N.D.	N.D.	N.D.	N.D.
	Cation	C16741	5-Hydroxylysine	163.107	9.99943	N.D.	N.D.	N.D.	N.D.
	Cation	C00745	Nicotine	163.123	7.55021	N.D.	N.D.	N.D.	N.D.
	Cation	C00715	Pterin	164.057	14.0013	N.D.	N.D.	N.D.	N.D.
	Cation	C03172	S-Methylmethionine	164.074	10.2052	N.D.	N.D.	N.D.	N.D.
	Cation	C02989	Methionine sulfoxide	166.053	16.0758	0.0538896	0.0489647	N.D.	0.0624786
	Cation	C02242	7-Methylguanine	166.073	11.4053	N.D.	N.D.	N.D.	N.D.
	Cation	C02230	3-Methylguanine	166.073	11.6242	N.D.	N.D.	N.D.	N.D.
	Cation	C00079	Phe	166.087	15.1345	1.46049	0.988184	2.49954	3.42926
	Cation	C01959	Taurocyamine	168.045	28.0934	N.D.	N.D.	N.D.	N.D.
	Cation	C00250	Pyridoxal	168.065	12.1615	N.D.	N.D.	N.D.	N.D.
	Cation	C05587	3-Methoxytyramine	168.102	12.2308	N.D.	N.D.	N.D.	N.D.
	Cation	C04548	Synephrine	168.103	12.3951	N.D.	N.D.	N.D.	N.D.
	Cation	C00534	Pyridoxamine	169.097	8.39815	N.D.	N.D.	N.D.	N.D.
	Cation	C00314	Pyridoxine	170.081	11.973	0.019364	0.0151579	0.100707	0.115052
	Cation	C00547	Noradrenaline	170.082	12.4657	N.D.	N.D.	N.D.	N.D.
	Cation	C01152	3-Methylhistidine	170.092	10.465	0.0770642	0.0535064	0.0352436	0.045808
	Cation	C02693	Indole-3-acetamide	175.087	28.0402	N.D.	N.D.	N.D.	N.D.
	Cation	C00437	N-Acetylornithine	175.108	13.1739	N.D.	N.D.	N.D.	N.D.
	Cation	C01047	N-gamma-Ethylglutamine	175.108	15.6336	N.D.	N.D.	N.D.	N.D.
	Cation	C00062	Arg	175.119	9.93698	9.44731	10.8235	7.49627	7.67311
	Cation	C08304	Gramine	175.123	11.6772	N.D.	N.D.	N.D.	N.D.
	Cation	C06213	N-omega-Methyltryptamine	175.123	11.9209	N.D.	N.D.	N.D.	N.D.
	Cation	C03139	Guanidinosuccinate	176.066	13.8827	N.D.	N.D.	N.D.	N.D.
	Cation	C00954	Indole-3-acetate	176.07	28.3355	N.D.	N.D.	N.D.	N.D.
	Cation	C10898	2-Guanidinobenzimidazole	176.093	11.3776	N.D.	N.D.	N.D.	N.D.
	Cation	C00327	Citrulline	176.104	15.083	0.0426448	0.0335683	0.0687977	0.0812239
	Cation	C00308	Canavanine	177.098	10.3605	N.D.	N.D.	N.D.	N.D.
	Cation	C00780	Serotonin	177.103	12.1445	N.D.	N.D.	N.D.	N.D.
	Cation	C08265	Alliin	178.053	18.9048	N.D.	N.D.	N.D.	N.D.
	Cation	C01419	Cys-Gly	179.048	12.7175	N.D.	N.D.	N.D.	N.D.
	Cation	-	Xanthopterin	180.052	17.7192	N.D.	N.D.	N.D.	N.D.
	Cation	C03570	Mannosamine	180.087	12.6238	N.D.	N.D.	N.D.	N.D.
	Cation	C00329	Glucosamine	180.086	12.7926	N.D.	N.D.	N.D.	N.D.
	Cation	-	n-Butyl a-Picolinate	180.101	14.2757	N.D.	N.D.	N.D.	N.D.
	Cation	C03510	Methionine sulfoximine	181.064	11.7134	N.D.	N.D.	N.D.	N.D.
	Cation	C00082	Tyr	182.081	15.4681	1.99379	1.34088	2.68114	3.70275
	Cation	C09209	Harman	183.092	11.9339	N.D.	N.D.	N.D.	N.D.
	Cation	C00588	Phosphorylcholine	184.074	26.4423	40.3497	29.9382	46.2483	62.0204
	Cation	C00788	Epinephrine	184.097	12.8485	N.D.	N.D.	N.D.	N.D.
	Cation	C04259	N-alpha,N-alpha-Dimethylhistidine	184.109	11.508	N.D.	N.D.	N.D.	N.D.
	Cation	C01029	N8-Acetylspermidine	188.176	9.04454	N.D.	N.D.	N.D.	N.D.
	Cation	C00612	N1-Acetylspermidine	188.177	8.94284	N.D.	N.D.	N.D.	N.D.
	Cation	C02155	Gly-Leu	189.123	13.3814	N.D.	N.D.	N.D.	N.D.
	Cation	C02727	N-epsilon-Acetyllysine	189.122	15.5703	N.D.	N.D.	N.D.	N.D.
	Cation	C03793	N6,N6,N6-Trimethyllysine	189.156	10.0631	N.D.	N.D.	N.D.	N.D.
	Cation	C02256	Castanospermine	190.108	12.6385	N.D.	N.D.	N.D.	N.D.
	Cation	C05659	5-Methoxytryptamine	191.118	12.1788	N.D.	N.D.	N.D.	N.D.
	Cation	C05635	5-Hydroxyindoleacetate	192.065	28.3467	N.D.	N.D.	N.D.	N.D.
	Cation	C00021	SAH	193.069	12.1156	N.D.	N.D.	N.D.	N.D.
	Cation	C03752	Glucosaminate	196.081	16.1807	N.D.	N.D.	N.D.	N.D.
	Cation	C00355	DOPA	198.076	15.8743	N.D.	N.D.	N.D.	N.D.
	Cation	C02997	N-Acetylhistidine	198.087	13.507	N.D.	N.D.	N.D.	N.D.
	Cation	C00019	SAM+	200.076	9.93434	0.248185	0.290265	0.287979	0.32583
	Cation	C01404	Arginine ethyl ester	203.15	8.72314	N.D.	N.D.	N.D.	N.D.
	Cation	C03626	ADMA	203.15	10.7122	N.D.	N.D.	N.D.	N.D.
	Cation	-	SDMA	203.15	10.8857	N.D.	N.D.	N.D.	N.D.
	Cation	C02571	o-Acetylcarnitine	204.123	12.4593	0.630652	0.372998	0.0447523	0.0367923
	Cation	C00078	Trp	205.097	15.0022	0.393667	0.253916	0.43579	0.642269
	Cation	C05660	5-Methoxyindoleacetate	206.081	28.3164	N.D.	N.D.	N.D.	N.D.
	Cation	C00328	Kynurenine	209.092	13.5927	N.D.	N.D.	N.D.	N.D.
	Cation	-	Cysteine-glutathione disulphide	214.052	15.833	0.133475	0.0631085	1.37585	0.359035
	Cation	C01909	Desthiobiotin	215.138	28.2217	N.D.	N.D.	N.D.	N.D.
	Cation	C01118	o-Succinylhomoserine	220.081	28.8739	N.D.	N.D.	N.D.	N.D.
	Cation	C00371	trans-Zeatin	220.12	13.2524	N.D.	N.D.	N.D.	N.D.
	Cation	C00643	5-Hydroxytryptophan	221.093	15.4301	N.D.	N.D.	N.D.	N.D.
	Cation	C01239	N-Acetylglucosylamine	221.113	13.6464	N.D.	N.D.	N.D.	N.D.
	Cation	C00140	N-Acetylglucosamine	222.096	28.0997	N.D.	N.D.	N.D.	N.D.
	Cation	C02291	Cystathionine	223.075	13.6279	0.659121	1.23807	0.0823281	0.163332
	Cation	C02794	3-Hydroxykynurenine	225.087	13.3762	N.D.	N.D.	N.D.	N.D.
	Cation	C00881	2'-Deoxycytidine	228.099	13.0037	N.D.	N.D.	N.D.	N.D.
	Cation	-	N1,N8-Diacetylspermidine	230.186	14.0819	N.D.	N.D.	N.D.	N.D.
	Cation	-	gamma-Glu-2AB	233.113	16.9236	N.D.	N.D.	N.D.	N.D.
	Cation	C01598	Melatonin	233.128	27.9885	N.D.	N.D.	N.D.	N.D.
	Cation	C00835	Sepiapterin	238.094	23.6095	N.D.	N.D.	N.D.	N.D.
	Cation	C02953	7,8-Dihydrobiopterin	240.11	14.9368	N.D.	N.D.	N.D.	N.D.
	Cation	C00491	Cystine	241.031	15.0034	N.D.	N.D.	N.D.	N.D.
	Cation	C03592	5-Methyl-2'-deoxycytidine	242.113	13.426	N.D.	N.D.	N.D.	N.D.
	Cation	C00214	Thymidine	243.1	28.0945	N.D.	N.D.	N.D.	N.D.
	Cation	C00475	Cytidine	244.097	13.3256	N.D.	N.D.	N.D.	N.D.
	Cation	C00299	Uridine	245.078	28.1352	N.D.	N.D.	N.D.	N.D.
	Cation	C04137	Octopine	247.14	14.6461	N.D.	N.D.	N.D.	N.D.
	Cation	C00647	Pyridoxamine 5'-phosphate	249.062	14.2915	N.D.	N.D.	N.D.	N.D.
	Cation	C00669	gamma-Glu-cys	251.07	17.2678	N.D.	N.D.	N.D.	N.D.
	Cation	C06470	Muramate	252.108	14.9101	N.D.	N.D.	N.D.	N.D.
	Cation	C05198	5'-Deoxyadenosine	252.109	13.3004	N.D.	N.D.	N.D.	N.D.
	Cation	C01736	Purine riboside	253.094	17.0261	N.D.	N.D.	N.D.	N.D.
	Cation	C05512	2'-Deoxyinosine	253.094	23.7067	N.D.	N.D.	N.D.	N.D.
	Cation	C04874	7,8-Dihydroneopterin	256.106	15.1587	N.D.	N.D.	N.D.	N.D.
	Cation	C00670	Glycerophosphorylcholine	258.111	27.6465	7.2126	4.63611	3.61636	6.49151
	Cation	C00378	Thiamine	265.112	9.29616	0.0482043	0.0554675	0.0883431	0.0852597
	Cation	C03795	N6-Methyl-2'-deoxyadenosine	266.125	13.7708	N.D.	N.D.	N.D.	N.D.
	Cation	C00212	Adenosine	268.105	13.5699	N.D.	N.D.	N.D.	N.D.
	Cation	C00330	2'-Deoxyguanosine	268.105	15.6321	N.D.	N.D.	N.D.	N.D.
	Cation	C01817	Homocystine	269.063	13.2304	N.D.	N.D.	N.D.	N.D.
	Cation	C00294	Inosine	269.087	25.248	N.D.	N.D.	N.D.	N.D.
	Cation	C01425	Glu-Glu	277.104	14.7962	N.D.	N.D.	N.D.	N.D.
	Cation	C00449	Saccharopine	277.138	14.6905	N.D.	N.D.	N.D.	N.D.
	Cation	C02494	1-Methyladenosine	282.12	13.6923	N.D.	N.D.	N.D.	N.D.
	Cation	C00387	Guanosine	284.099	16.9139	N.D.	N.D.	N.D.	N.D.
	Cation	C01762	Xanthosine	285.083	26.8805	N.D.	N.D.	N.D.	N.D.
	Cation	-	Ophthalmate	290.135	17.7584	N.D.	N.D.	N.D.	N.D.
	Cation	C03406	Argininosuccinate	291.131	13.0033	0.118007	0.199879	N.D.	0.0611169
	Cation	C00170	5-Methylthioadenosine	298.097	13.8526	0.0308199	0.0316587	N.D.	N.D.
	Cation	C00127	Glutathione(ox)	307.084	16.5046	7.89081	5.28875	5.07816	5.20847
	Cation	C01670	N-alpha-Benzenolarginine ethylester	307.177	14.411	N.D.	N.D.	N.D.	N.D.
	Cation	C02515	3-Iodotyrosine	307.979	16.3294	N.D.	N.D.	N.D.	N.D.
	Cation	C00051	Glutathione(red)	308.092	17.7745	49.7119	49.0684	1.62788	17.8278
	Cation	-	Phe-Phe	313.156	14.8874	N.D.	N.D.	N.D.	N.D.
	Cation	C04677	AICAR	339.071	28.4112	N.D.	N.D.	N.D.	N.D.
	Cation	C01081	Thiamine monophosphate	345.079	14.6583	N.D.	N.D.	N.D.	N.D.
	Cation	C02890	Tetrahydropalmatine	356.186	15.2272	N.D.	N.D.	N.D.	N.D.
	Cation	C03958	TRH	363.178	14.7009	N.D.	N.D.	N.D.	N.D.
	Cation	C00255	Riboflavin	377.146	27.9983	N.D.	N.D.	N.D.	N.D.
	Cation	C03451	S-Lactoylglutathione	380.115	18.4498	N.D.	N.D.	N.D.	N.D.
	Cation	C11331	Leu-Leu-Tyr	408.25	16.1686	N.D.	N.D.	N.D.	N.D.
	Cation	C01060	3,5-Diiodo-tyrosine	433.874	16.9724	N.D.	N.D.	N.D.	N.D.
	Cation	C00440	5-Methyltetrahydrofolate	460.195	16.0979	N.D.	N.D.	N.D.	N.D.
	Cation	C02465	3,3',5-Triiodothyronine	651.796	18.7716	N.D.	N.D.	N.D.	N.D.
	Cation	C00455	NMN	335.065	26.5629	N.D.	N.D.	N.D.	N.D.
	# MasterHands Ver.2.17.3.18			Cell count (x10^6 cells)		2.33	2.8	0.575	0.78
	# Engine Ver.1.45

## Sheet: MCF7
[fmol/cell]
Mode	KEGG ID	Compound Name	group		Control			Epirubicin			DTX
			sample name		1	2	3	1	2	3	1	2	3
			Ave m/z	Ave CorMT	C1	C2	C3	C4	C5	C6	C7	C8	C9
QqQ	C00031	Glucose	89	12.8307	4.67221	5.02778	4.06241	8.91117	9.87273	7.64984	12.2868	11.934	10.3704
Anion	C00103	G1P	259.027	14.7337	0.245632	0.219094	0.201719	0.235223	0.214218	0.219701	0.245166	0.305314	0.389761
Anion	C00092	G6P	259.027	15.0275	0.235305	0.206464	0.195256	0.218036	0.239676	0.236156	0.323896	0.431313	0.517961
Anion	C00085	F6P	259.027	14.886	0.130352	0.100471	0.0852064	0.118825	0.119335	0.107974	0.144217	0.204299	0.25075
Anion	C00354	F1,6P	338.993	12.0194	0.528321	0.415138	0.485957	0.391532	0.272715	0.3472	0.400715	0.472714	0.65392
Anion	C00111	DHAP	168.994	12.8276	0.0642997	0.0758039	0.0657839	0.138943	0.16899	0.137375	0.0959042	0.176907	0.196585
Anion	C00093	Glycerophosphate	171.009	13.0929	0.429567	0.287951	0.29531	1.61457	1.12739	1.19926	0.59648	0.761028	0.754994
Anion	C00661	G3P	168.994	13.4108	0.0168927	0.0154916	0.0138455	N.D.	0.0241712	0.0189975	N.D.	0.0402707	0.0316005
Anion	C01159	2,3-DPG	264.957	11.0799	0.021867	0.0108155	0.0164876	N.D.	N.D.	N.D.	N.D.	N.D.	0.0243774
Anion	C00197	3PG	184.989	10.8332	0.664202	0.595042	0.570535	0.362643	0.313017	0.356292	0.562161	0.540407	0.736455
Anion	C00631	2PG	184.989	10.8953	N.D.	N.D.	N.D.	N.D.	N.D.	N.D.	N.D.	N.D.	N.D.
Anion	C00074	PEP	166.979	10.6703	0.290696	0.244962	0.216749	0.159267	0.116153	0.114516	0.11288	0.163559	0.207345
Anion	C00022	Pyruvate	87.011	12.6716	2.03409	1.4517	1.21313	3.05867	1.88534	1.58834	1.82243	2.45685	2.50054
Anion	C00186	Lactate	89.0268	13.9764	20.6083	16.967	14.1727	59.7256	36.2692	31.6116	33.5593	27.6111	30.2957
Anion	C00352	Glucosamine 6-phosphate	258.042	16.1729	N.D.	N.D.	N.D.	N.D.	N.D.	N.D.	N.D.	N.D.	N.D.
Anion	C00024	Acetyl CoA	403.562	14.5524	N.D.	N.D.	N.D.	N.D.	N.D.	N.D.	N.D.	N.D.	N.D.
Anion	C00158	Citrate	191.023	10.2317	3.76903	3.1174	2.85376	4.09365	3.27788	3.3181	7.86861	6.18049	7.51482
Anion	C00417	cis-Aconitate	173.012	10.0497	0.154347	0.119425	0.116112	0.156777	0.144881	0.146702	0.257909	0.252119	0.262649
Anion	C00311	Isocitrate	191.023	10.0265	0.136603	0.125704	0.124975	0.205125	0.148411	0.169995	0.332183	0.255857	0.327641
Anion	C00026	2-Oxoglutarate	145.016	10.5972	1.33102	1.12089	1.13424	2.30643	1.83826	1.73207	1.75782	2.08526	2.50816
Anion	C02630	2-Hydroxyglutarate	147.033	11.3883	0.529589	0.409171	0.376527	1.59192	1.23076	1.16152	0.882255	1.47057	1.33415
Anion	C00091	Succinyl CoA	432.564	13.262	N.D.	N.D.	N.D.	N.D.	N.D.	N.D.	N.D.	N.D.	N.D.
Anion	C00042	Succinate	117.021	10.6804	0.230839	0.181011	0.166474	0.678645	0.569757	0.536243	0.449425	0.452232	0.38103
Anion	C00122	Fumarate	115.005	10.26	0.280672	0.203732	0.20807	0.390629	0.263441	0.243939	0.423539	0.506875	0.553341
Anion	C00711	Malate	133.017	10.646	1.6357	1.26642	1.18628	2.02889	1.63506	1.54972	3.00581	3.11062	3.45615
Anion	C00345	6-Phosphogluconate	275.021	11.9981	0.171795	0.128848	0.127505	0.19881	0.118955	0.142682	0.479256	0.417911	0.63423
Anion	C00199	Ru5P	229.016	13.8783	0.0584451	0.0435173	0.0394339	0.0656069	0.070434	0.0515379	0.0422714	0.0810481	0.0828325
Anion	C00117	R5P	229.017	14.2131	N.D.	N.D.	N.D.	N.D.	N.D.	N.D.	N.D.	N.D.	N.D.
Anion	C05382	S7P	289.038	15.2789	0.0664009	0.055265	0.0543903	0.0764379	0.0831366	0.0953516	0.103319	0.109002	0.128373
Anion	C00048	Glyoxylate	72.9957	13.3553	0.210903	0.171315	N.D.	0.270042	N.D.	N.D.	N.D.	N.D.	N.D.
Anion	C00163	Propionate	73.0314	13.9137	0.185923	0.268361	0.113445	0.3387	0.356323	0.223212	N.D.	0.702545	0.409913
Anion	C00160	Glycolate	75.0112	12.8216	0.129692	0.0949834	0.0975076	0.274195	0.228281	0.150821	0.273982	0.293205	0.313534
Anion	C01771	Crotonate	85.0319	14.6459	N.D.	N.D.	N.D.	N.D.	N.D.	N.D.	N.D.	N.D.	N.D.
Anion	C00246	Butyrate	87.0465	15.0934	0.145455	0.136732	0.075243	0.249687	0.204607	0.107729	0.209202	0.343106	0.24904
Anion	C01013	3-Hydroxypropionate	89.0272	14.3226	N.D.	N.D.	N.D.	N.D.	N.D.	N.D.	N.D.	N.D.	N.D.
Anion	C11145	Methanesulfonate	94.9835	11.6046	N.D.	N.D.	N.D.	N.D.	N.D.	N.D.	N.D.	N.D.	N.D.
Anion	C08279	Tiglate	99.0474	15.2376	N.D.	N.D.	N.D.	N.D.	N.D.	N.D.	N.D.	N.D.	N.D.
Anion	C00109	2-Oxobutyrate	101.026	13.75	N.D.	N.D.	N.D.	N.D.	N.D.	N.D.	N.D.	N.D.	N.D.
Anion	C00803	Pentanoate	101.063	15.812	0.027929	0.0323344	0.0220534	0.0830194	0.0530859	0.0383136	N.D.	0.070175	0.0587729
Anion	C08262	3-Methylbutanoate	101.062	15.9249	0.0593467	0.146638	0.0361511	0.117397	0.254729	0.0709771	0.132975	0.349734	0.130315
Anion	C00383	Malonate	103.005	9.79856	0.0263249	0.0217995	N.D.	0.0520659	0.0350316	0.0370747	0.0568074	0.0509999	0.0575403
Anion	-	2-Hydroxyisobutyrate	103.042	15.0268	N.D.	N.D.	N.D.	N.D.	N.D.	N.D.	N.D.	N.D.	N.D.
Anion	C05984	2-Hydroxybutyrate	103.042	15.193	0.0189913	0.0152809	0.0114534	0.0524318	0.0289109	0.0214406	0.0399473	0.0249375	0.0256931
Anion	C01089	3-Hydroxybutyrate	103.042	15.4245	0.0733859	0.0692357	0.0637575	0.1964	0.0831674	0.0897771	0.165757	0.136861	0.15916
Anion	C03173	(Methylthio)acetate	105	14.2188	N.D.	N.D.	N.D.	N.D.	N.D.	N.D.	N.D.	N.D.	N.D.
Anion	C00258	Glycerate	105.022	14.4728	0.21159	0.168379	0.154398	N.D.	N.D.	N.D.	N.D.	N.D.	N.D.
Anion	C05942	Pyrrole-2-carboxylate	110.027	14.5517	N.D.	N.D.	N.D.	N.D.	N.D.	N.D.	N.D.	N.D.	N.D.
Anion	C02704	Methyl sulfate	110.977	11.4836	0.0109688	0.0088866	0.00914638	0.0266126	0.0143308	0.0102315	0.01913	0.0280273	0.019373
Anion	C01546	2-Furoate	111.011	14.4525	N.D.	N.D.	N.D.	N.D.	N.D.	N.D.	N.D.	N.D.	N.D.
Anion	C00141	2-Oxoisopentanoate	115.042	14.6827	0.0689008	0.0517636	0.0420263	0.176464	0.12608	0.0873099	0.0840978	0.0926874	0.0974859
Anion	-	4-Oxopentanoate	115.042	15.1796	0.0254323	0.0224072	0.0221483	0.0738712	N.D.	0.0391397	0.0602826	0.0699837	0.0536771
Anion	C01585	Hexanoate	115.078	16.3336	0.0416906	0.045302	0.0234686	0.12343	0.0926739	0.0577606	0.0559197	0.148323	0.0750726
Anion	-	2-Hydroxypentanoate	117.058	15.9889	N.D.	N.D.	N.D.	N.D.	N.D.	N.D.	N.D.	N.D.	N.D.
Anion	C00180	Benzoate	121.032	15.0644	N.D.	N.D.	N.D.	N.D.	N.D.	N.D.	N.D.	N.D.	N.D.
Anion	C00253	Nicotinate	122.028	15.0644	N.D.	N.D.	N.D.	N.D.	N.D.	N.D.	N.D.	N.D.	N.D.
Anion	C03782	1-Aminoethylphosphonate	124.019	17.9911	N.D.	N.D.	N.D.	N.D.	N.D.	N.D.	N.D.	N.D.	N.D.
Anion	C03557	2-Aminoethylphosphonate	124.019	18.826	N.D.	N.D.	N.D.	N.D.	N.D.	N.D.	N.D.	N.D.	N.D.
Anion	C05123	Isethionate	124.993	13.3828	0.0870412	0.0594207	0.0554892	0.130375	0.114706	0.106792	0.326874	0.281101	0.271317
Anion	C00813	Barbiturate	127.017	15.15	N.D.	N.D.	N.D.	N.D.	N.D.	N.D.	N.D.	N.D.	N.D.
Anion	C01879	5-Oxoproline	128.037	15.453	3.50257	2.64151	2.38552	7.13951	4.38374	4.05356	5.99662	5.00679	5.44185
Anion	C00490	Itaconate	129.022	10.9398	N.D.	N.D.	N.D.	N.D.	N.D.	N.D.	N.D.	N.D.	N.D.
Anion	C02226	Citraconate	129.022	11.3599	N.D.	N.D.	N.D.	N.D.	N.D.	N.D.	N.D.	N.D.	N.D.
Anion	C00233	4-Methyl-2-oxopentanoate	129.057	15.4095	0.908656	0.827571	0.65221	2.29789	1.4978	1.25528	1.61632	1.18367	1.32673
Anion	-	4-Oxohexanoate	129.058	15.9381	N.D.	N.D.	N.D.	N.D.	N.D.	N.D.	N.D.	N.D.	N.D.
Anion	C02129	4-Acetylbutyrate	129.058	16.0996	0.0248839	0.0289697	0.0252001	0.0723285	0.0479617	0.0460324	0.0806818	0.0711869	0.0640224
Anion	C17714	Heptanoate	129.094	16.9108	0.0185494	0.0143096	0.00958221	0.0577498	0.03868	0.0184501	0.0318471	0.0496058	0.0324676
Anion	C01073	N-Acetyl-beta-alanine	130.053	16.3135	N.D.	N.D.	N.D.	N.D.	N.D.	N.D.	N.D.	N.D.	N.D.
Anion	C00489	Glutarate	131.037	11.4048	0.244968	0.178361	0.166914	0.560046	0.339396	0.308052	0.583022	0.657572	0.593268
Anion	C02642	3-Ureidopropionate	131.048	15.8124	N.D.	N.D.	N.D.	N.D.	N.D.	N.D.	N.D.	N.D.	N.D.
Anion	C03264	2-Hydroxy-4-methylpentanoate	131.074	16.6031	N.D.	N.D.	N.D.	N.D.	N.D.	N.D.	N.D.	N.D.	N.D.
Anion	C06103	6-Hydroxyhexanoate	131.074	17.0458	N.D.	N.D.	N.D.	N.D.	N.D.	N.D.	N.D.	N.D.	N.D.
Anion	C01620	Threonate	135.032	15.8607	0.676356	0.532857	0.52042	1.02194	0.894308	0.836052	1.35029	1.40454	1.53651
Anion	C00805	o-Hydroxybenzoate	137.027	14.4788	N.D.	N.D.	N.D.	N.D.	N.D.	N.D.	N.D.	N.D.	N.D.
Anion	C00156	p-Hydroxybenzoate	137.026	15.3744	N.D.	N.D.	N.D.	N.D.	N.D.	N.D.	N.D.	N.D.	N.D.
Anion	C00587	m-Hydroxybenzoate	137.026	15.763	N.D.	N.D.	N.D.	N.D.	N.D.	N.D.	N.D.	N.D.	N.D.
Anion	C05682	Phosphonoacetate	138.983	10.9011	N.D.	N.D.	N.D.	N.D.	N.D.	N.D.	N.D.	N.D.	N.D.
Anion	C00169	Carbamoylphosphate	139.978	11.2672	N.D.	N.D.	N.D.	N.D.	N.D.	N.D.	N.D.	N.D.	N.D.
Anion	C00346	Ethanolamine phosphate	140.014	18.1774	11.2253	7.8966	8.00424	20.9708	15.3432	13.9921	17.3711	13.1585	17.4714
Anion	C02595	2-Thiopheneacetate	141.004	15.479	N.D.	N.D.	N.D.	N.D.	N.D.	N.D.	N.D.	N.D.	N.D.
Anion	C06423	Octanoate	143.11	17.5952	0.0289976	0.0238817	0.0166928	0.0834073	0.035816	0.0348528	0.0462637	0.0596057	0.0473266
Anion	C06104	Adipate	145.053	11.952	0.0133566	0.00925361	0.00849626	0.0282208	0.0157481	0.0133285	0.0194493	0.0343356	0.0289553
Anion	C03618	threo-beta-methylaspartate	146.048	16.4726	N.D.	N.D.	N.D.	N.D.	N.D.	N.D.	N.D.	N.D.	N.D.
Anion	C01180	4-Methylthio-2-oxobutyrate	147.016	15.1102	N.D.	N.D.	N.D.	N.D.	N.D.	N.D.	N.D.	N.D.	N.D.
Anion	C02614	Citramalate	147.033	11.287	N.D.	N.D.	N.D.	N.D.	N.D.	N.D.	N.D.	N.D.	N.D.
Anion	C00423	trans-Cinnamate	147.048	16.4216	N.D.	N.D.	N.D.	N.D.	N.D.	N.D.	N.D.	N.D.	N.D.
Anion	C00898	Tartrate	149.012	10.5184	N.D.	N.D.	N.D.	N.D.	N.D.	N.D.	N.D.	N.D.	N.D.
Anion	C02137	Benzoylformate	149.027	15.0883	N.D.	N.D.	N.D.	N.D.	N.D.	N.D.	N.D.	N.D.	N.D.
Anion	C05629	3-Phenylpropionate	149.064	16.6536	N.D.	N.D.	N.D.	N.D.	N.D.	N.D.	N.D.	N.D.	N.D.
Anion	C05852	2-Hydroxyphenylacetate	151.043	16.2258	N.D.	N.D.	N.D.	N.D.	N.D.	N.D.	N.D.	N.D.	N.D.
Anion	C00642	p-Hydroxyphenylacetate	151.043	16.7155	N.D.	N.D.	N.D.	N.D.	N.D.	N.D.	N.D.	N.D.	N.D.
Anion	C00606	Cysteine sulfinate	152.005	15.1721	N.D.	N.D.	N.D.	N.D.	N.D.	N.D.	N.D.	N.D.	N.D.
Anion	C00628	2,5-Dihydroxybenzoate	153.021	15.4014	N.D.	N.D.	N.D.	N.D.	N.D.	N.D.	N.D.	N.D.	N.D.
Anion	C00295	Orotate	155.012	14.7879	N.D.	N.D.	N.D.	N.D.	N.D.	N.D.	N.D.	N.D.	N.D.
Anion	C03030	2,4-Dihydroxypyrimidine-5-carboxylate	155.012	15.0103	N.D.	N.D.	N.D.	N.D.	N.D.	N.D.	N.D.	N.D.	N.D.
Anion	C00337	Dihydroorotate	157.028	15.5982	N.D.	N.D.	N.D.	N.D.	N.D.	N.D.	N.D.	N.D.	N.D.
Anion	-	2-Oxooctanoate	157.09	16.6003	N.D.	N.D.	N.D.	N.D.	N.D.	N.D.	N.D.	N.D.	N.D.
Anion	C01601	Pelargonate	157.125	18.0516	0.0602672	0.0560481	0.0423669	0.183182	0.0929351	0.08705	0.107341	0.150244	0.134497
Anion	C00322	2-Oxoadipate	159.033	11.1986	N.D.	N.D.	N.D.	N.D.	N.D.	N.D.	N.D.	N.D.	N.D.
Anion	C02656	Pimelate	159.068	12.3945	N.D.	N.D.	N.D.	N.D.	0.00762294	N.D.	N.D.	N.D.	N.D.
Anion	-	2-Hydroxyoctanoate	159.106	17.7541	N.D.	N.D.	N.D.	N.D.	N.D.	N.D.	N.D.	N.D.	N.D.
Anion	C01044	N-Formylaspartate	160.027	11.2753	N.D.	N.D.	N.D.	N.D.	N.D.	N.D.	N.D.	N.D.	N.D.
Anion	C03761	3-Hydroxy-3-methylglutarate	161.048	11.845	0.196787	0.155941	0.136077	0.465928	0.324402	0.309355	0.11439	0.123274	0.141344
Anion	C00166	Phenylpyruvate	163.043	15.9887	N.D.	N.D.	N.D.	N.D.	N.D.	N.D.	N.D.	N.D.	N.D.
Anion	C00811	p-Coumarate	163.043	16.4379	N.D.	N.D.	N.D.	N.D.	N.D.	N.D.	N.D.	N.D.	N.D.
Anion	C01772	o-Coumarate	163.044	16.6695	N.D.	N.D.	N.D.	N.D.	N.D.	N.D.	N.D.	N.D.	N.D.
Anion	C06337	Terephthalate	165.023	11.4662	N.D.	N.D.	N.D.	N.D.	N.D.	N.D.	N.D.	N.D.	N.D.
Anion	C01606	Phthalate	165.022	11.8855	0.00245001	0.00215047	0.00191341	0.00470391	0.00255542	0.00145956	0.00415603	0.00573331	0.00454348
Anion	C05607	3-Phenyllactate	165.059	16.8904	N.D.	N.D.	N.D.	N.D.	N.D.	N.D.	N.D.	N.D.	N.D.
Anion	C01198	3-(2-Hydroxyphenyl)propionate	165.059	17.0025	N.D.	N.D.	N.D.	N.D.	N.D.	N.D.	N.D.	N.D.	N.D.
Anion	C01744	3-(4-Hydroxyphenyl)propionate	165.059	17.4038	N.D.	N.D.	N.D.	N.D.	N.D.	N.D.	N.D.	N.D.	N.D.
Anion	C03722	2,3-Pyridinedicarboxylate	166.017	11.7327	N.D.	N.D.	N.D.	N.D.	N.D.	N.D.	N.D.	N.D.	N.D.
Anion	C00366	Urate	167.023	16.3058	0.0252625	0.0244445	0.0196984	0.0541406	0.0433617	0.0282321	0.0462636	0.0448024	0.0335125
Anion	C11527	4-Hydroxymandelate	167.039	16.8745	N.D.	N.D.	N.D.	N.D.	N.D.	N.D.	N.D.	N.D.	N.D.
Anion	C00506	Cysteate	167.999	13.3655	N.D.	N.D.	N.D.	N.D.	N.D.	N.D.	N.D.	N.D.	N.D.
Anion	C05672	2-Amino-3-phosphonopropionate	168.01	12.7965	N.D.	N.D.	N.D.	N.D.	N.D.	N.D.	N.D.	N.D.	N.D.
Anion	C01571	Decanoate	171.142	18.7558	0.0215554	0.0211236	0.0170149	0.0560019	0.0273337	0.0348982	0.0415831	0.0484667	N.D.
Anion	C06325	2-Quinolinecarboxylate	172.044	16.7233	N.D.	N.D.	N.D.	N.D.	N.D.	N.D.	N.D.	N.D.	N.D.
Anion	C02710	N-Acetylleucine	172.1	18.4106	N.D.	N.D.	N.D.	N.D.	N.D.	N.D.	N.D.	N.D.	N.D.
Anion	C02734	Phenyl phosphate	173.004	12.7506	N.D.	N.D.	N.D.	N.D.	N.D.	N.D.	N.D.	N.D.	N.D.
Anion	C02341	trans-Aconitate	173.012	9.77812	N.D.	N.D.	N.D.	N.D.	N.D.	N.D.	N.D.	N.D.	N.D.
Anion	C00493	Shikimate	173.049	17.828	N.D.	N.D.	N.D.	N.D.	N.D.	N.D.	N.D.	N.D.	N.D.
Anion	C01042	N-Acetylaspartate	174.044	12.0477	2.12497	1.7762	1.59222	2.12866	1.88088	1.87129	5.48296	4.8111	5.23417
Anion	C00438	Carbamoylaspartate	175.038	11.7685	0.0357301	0.027311	0.0272726	0.0557611	0.0502177	0.0515991	N.D.	0.0575621	0.0701546
Anion	C00499	Allantoate	175.05	16.6493	N.D.	N.D.	N.D.	N.D.	N.D.	N.D.	N.D.	N.D.	0.0338091
Anion	C02504	2-Isopropylmalate	175.065	12.3575	N.D.	N.D.	N.D.	N.D.	N.D.	N.D.	N.D.	N.D.	N.D.
Anion	C03145	N-Formylmethionine	176.042	16.8854	N.D.	N.D.	N.D.	N.D.	N.D.	N.D.	N.D.	N.D.	N.D.
Anion	C01586	Hippurate	178.054	17.2371	N.D.	N.D.	N.D.	N.D.	N.D.	N.D.	N.D.	N.D.	N.D.
Anion	C05582	Homovanillate	181.054	17.6814	0.0538068	N.D.	N.D.	0.128213	N.D.	N.D.	N.D.	N.D.	N.D.
Anion	C00847	4-Pyridoxate	182.049	16.6961	N.D.	N.D.	N.D.	N.D.	N.D.	N.D.	N.D.	N.D.	N.D.
Anion	C02703	Serine O-sulfate	183.995	13.5286	N.D.	N.D.	N.D.	N.D.	N.D.	N.D.	N.D.	N.D.	N.D.
Anion	C01005	O-Phosphoserine	184.005	12.9913	N.D.	N.D.	N.D.	N.D.	N.D.	N.D.	N.D.	N.D.	N.D.
Anion	C17715	Undecanoate	185.157	19.2162	N.D.	N.D.	N.D.	N.D.	N.D.	N.D.	N.D.	N.D.	N.D.
Anion	C08261	Azelate	187.101	13.1591	0.00835237	0.00546007	0.0050421	0.0135177	0.0111732	0.00974476	0.008312	0.0174087	0.0151756
Anion	C02774	10-Hydroxydecanoate	187.136	19.1536	N.D.	N.D.	N.D.	N.D.	N.D.	N.D.	N.D.	N.D.	N.D.
Anion	C00624	N-Acetylglutamate	188.06	12.5748	0.087631	0.0783747	0.0693409	0.10486	0.0921031	0.0871236	0.137519	0.124802	0.154904
Anion	C05829	N-Carbamylglutamate	189.055	12.2923	N.D.	N.D.	N.D.	N.D.	N.D.	N.D.	N.D.	N.D.	N.D.
Anion	C02712	N-Acetylmethionine	190.058	17.9903	0.0134914	0.00899155	0.00869557	0.0193439	0.011555	0.0137947	0.014331	0.0159695	0.0180835
Anion	C00296	Quinate	191.06	17.7541	N.D.	N.D.	N.D.	N.D.	N.D.	N.D.	N.D.	N.D.	N.D.
Anion	C05598	Phenaceturate	192.066	17.8153	0.0219411	0.0162794	0.016211	0.0385455	0.0313735	0.0302114	0.029225	0.036217	0.0329697
Anion	C00191	Glucuronate	193.04	18.0225	N.D.	0.00583046	0.0068288	N.D.	0.0126074	0.00935068	N.D.	N.D.	0.0242916
Anion	C01494	trans-4-Hydroxy-3-methoxycinnamate	193.055	17.1227	N.D.	N.D.	N.D.	N.D.	N.D.	N.D.	N.D.	N.D.	N.D.
Anion	C07588	o-Hydroxyhippurate	194.05	14.1519	N.D.	N.D.	N.D.	N.D.	N.D.	N.D.	N.D.	N.D.	N.D.
Anion	C00257	Gluconate	195.054	17.9483	0.058523	0.049662	0.0535979	0.0852238	0.0574926	0.0771559	0.126792	0.147643	0.164839
Anion	C10833	Syringate	197.05	17.0041	N.D.	N.D.	N.D.	N.D.	N.D.	N.D.	N.D.	N.D.	N.D.
Anion	C05584	4-Hydroxy-3-methoxymandelate	197.048	17.7001	N.D.	0.0164806	0.0158759	0.0401894	0.0375161	0.0304247	0.0209889	0.0267047	0.0322993
Anion	C02679	Dodecanoate	199.174	20.3403	0.0455992	0.0583129	0.0507051	0.125683	0.0711952	0.104817	N.D.	N.D.	0.123248
Anion	C05824	Cysteine S-sulfate	199.973	13.5361	N.D.	N.D.	N.D.	N.D.	N.D.	N.D.	N.D.	N.D.	N.D.
Anion	C08277	Sebacate	201.116	13.5115	N.D.	0.00104784	0.00102182	N.D.	N.D.	0.00170027	N.D.	0.00340115	0.00293214
Anion	C11284	3-Indolebutyrate	202.091	18.2854	N.D.	N.D.	N.D.	N.D.	N.D.	N.D.	N.D.	N.D.	N.D.
Anion	C02470	Xanthurenate	204.034	12.7964	N.D.	N.D.	N.D.	N.D.	N.D.	N.D.	N.D.	N.D.	N.D.
Anion	C03519	N-Acetylphenylalanine	206.086	18.5083	N.D.	N.D.	N.D.	N.D.	N.D.	N.D.	N.D.	N.D.	N.D.
Anion	C09816	Benzylsuccinate	207.071	12.9373	N.D.	N.D.	N.D.	N.D.	N.D.	N.D.	N.D.	N.D.	N.D.
Anion	C00818	Saccharate	209.034	12.0939	0.0142998	0.0111494	0.0116202	N.D.	0.00900594	0.0118639	0.0162928	0.0234029	0.0353798
Anion	C00879	Mucate	209.035	12.2463	N.D.	N.D.	N.D.	N.D.	N.D.	N.D.	N.D.	N.D.	N.D.
Anion	-	3-Indoxyl sulfate	212.008	15.4737	N.D.	N.D.	N.D.	N.D.	N.D.	N.D.	N.D.	N.D.	N.D.
Anion	C00672	2-Deoxyribose 1-phosphate	213.018	13.8741	N.D.	N.D.	N.D.	N.D.	0.0125722	0.0124943	N.D.	N.D.	0.018696
Anion	C00864	Pantothenate	218.107	19.2939	0.160497	0.155664	0.147041	0.210196	0.164595	0.188369	0.343476	0.312031	0.42128
Anion	C00482	Sinapate	223.065	18.1454	N.D.	N.D.	N.D.	N.D.	N.D.	N.D.	N.D.	N.D.	N.D.
Anion	C00931	Porphobilinogen	225.092	19.6833	N.D.	N.D.	N.D.	N.D.	N.D.	N.D.	N.D.	N.D.	N.D.
Anion	C02678	Dodecanedioate	229.149	14.1583	N.D.	N.D.	N.D.	N.D.	N.D.	N.D.	N.D.	N.D.	N.D.
Anion	C06369	2-Deoxyglucose 6-phosphate	243.031	14.546	0.068184	0.0323909	0.0395731	0.0409751	0.0308626	0.0237984	0.0780755	0.0654331	0.0673269
Anion	C00120	Biotin	243.087	19.241	N.D.	N.D.	N.D.	N.D.	N.D.	N.D.	N.D.	N.D.	N.D.
Anion	C01096	Sorbitol 6-phosphate	261.042	14.8713	N.D.	N.D.	N.D.	N.D.	N.D.	N.D.	N.D.	N.D.	N.D.
Anion	C04037	Galacturonate 1-phosphate	273.007	12.3385	N.D.	N.D.	N.D.	N.D.	N.D.	N.D.	N.D.	N.D.	N.D.
Anion	C02713	N-Acetylmuramate	292.107	21.0418	0.031451	0.0340778	0.0216645	0.0335282	N.D.	0.0225784	N.D.	0.0363265	0.0234414
Anion	C04501	N-Acetylglucosamine 1-phosphate	300.054	15.3878	0.0791489	0.0713201	0.0700598	0.0886286	0.0820212	0.0866618	0.16841	0.19389	0.252141
Anion	C00357	N-Acetylglucosamine 6-phosphate	300.054	15.94	0.0346663	0.0340894	0.0321041	0.054197	0.0552751	0.0521418	0.0973381	0.0971892	0.132649
Anion	C02354	2',3'-cCMP	304.04	19.3911	N.D.	N.D.	N.D.	N.D.	N.D.	N.D.	N.D.	N.D.	N.D.
Anion	C00239	dCMP	306.054	15.1457	N.D.	0.00582999	N.D.	0.017566	0.0151399	0.0155127	0.0156446	0.0248936	0.0304441
Anion	C00365	dUMP	307.037	14.865	N.D.	0.00595046	0.00631738	N.D.	N.D.	N.D.	N.D.	N.D.	0.00968224
Anion	C00270	N-Acetylneuraminate	308.104	21.1954	N.D.	N.D.	N.D.	N.D.	N.D.	N.D.	N.D.	N.D.	N.D.
Anion	C01182	Ribulose 1,5-diphosphate	308.984	11.6821	0.0783183	0.0476092	0.0641815	N.D.	N.D.	N.D.	N.D.	N.D.	0.0378204
Anion	C00968	3',5'-Cyclic dAMP	312.055	19.3696	N.D.	N.D.	N.D.	N.D.	N.D.	N.D.	N.D.	N.D.	N.D.
Anion	C00364	dTMP	321.053	15.362	N.D.	N.D.	N.D.	N.D.	N.D.	N.D.	N.D.	N.D.	0.00564206
Anion	C00055	CMP	322.049	15.329	0.0203499	0.0138637	0.0142695	0.0478304	0.032492	0.0291611	0.0287017	0.0306988	0.0309558
Anion	C00105	UMP	323.033	15.0215	0.309636	0.331855	0.300387	0.56494	0.365886	0.478645	0.522291	0.869574	0.716413
Anion	C00575	cAMP	328.05	19.8542	N.D.	N.D.	N.D.	N.D.	N.D.	N.D.	N.D.	N.D.	N.D.
Anion	C00943	cIMP	329.033	17.9752	N.D.	N.D.	N.D.	N.D.	N.D.	N.D.	N.D.	N.D.	N.D.
Anion	C00360	dAMP	330.066	15.5831	N.D.	N.D.	N.D.	N.D.	N.D.	N.D.	N.D.	N.D.	N.D.
Anion	C00942	cGMP	344.045	19.3049	N.D.	N.D.	N.D.	N.D.	N.D.	N.D.	N.D.	N.D.	N.D.
Anion	C01367	3'-AMP	346.061	15.1876	N.D.	N.D.	N.D.	N.D.	N.D.	N.D.	N.D.	N.D.	N.D.
Anion	C00020	AMP	346.06	15.7362	0.185236	0.163782	0.142239	0.377281	0.273565	0.269727	0.374866	0.360237	0.46564
Anion	C00130	IMP	347.043	15.2494	0.00880924	0.00582879	0.00799263	0.0219532	0.0151729	0.0146166	0.0264187	0.0159624	0.0258624
Anion	C00584	Prostaglandin E2	351.221	22.6718	N.D.	N.D.	N.D.	N.D.	N.D.	N.D.	N.D.	N.D.	N.D.
Anion	C00639	Prostaglandin F2alpha	353.238	22.8893	N.D.	N.D.	N.D.	N.D.	N.D.	N.D.	N.D.	N.D.	N.D.
Anion	C00144	GMP	362.054	15.8672	0.0448833	0.0313872	0.029002	0.105532	0.0673848	0.0528463	0.0890803	0.0841503	0.0876473
Anion	C00655	XMP	363.038	12.8252	N.D.	N.D.	N.D.	N.D.	N.D.	N.D.	N.D.	N.D.	N.D.
Anion	C01103	Orotidine 5'-monophosphate	367.023	12.8127	N.D.	N.D.	N.D.	N.D.	N.D.	N.D.	N.D.	N.D.	N.D.
Anion	C02273	Digalacturonate	369.073	15.3958	N.D.	N.D.	N.D.	N.D.	N.D.	N.D.	N.D.	N.D.	N.D.
Anion	C00005	NADPH	371.544	13.6123	0.118815	0.0925893	0.0796821	0.140242	0.103284	0.0869083	0.166493	0.179827	0.137214
Anion	C00010	CoA	382.556	14.1301	0.080103	0.0586127	0.0572301	0.12784	0.0790277	0.0880974	0.194757	0.160279	0.228125
Anion	C00705	dCDP	386.021	13.3695	N.D.	N.D.	N.D.	N.D.	N.D.	N.D.	N.D.	N.D.	N.D.
Anion	C01346	dUDP	387.005	13.2346	N.D.	N.D.	N.D.	N.D.	N.D.	N.D.	N.D.	N.D.	N.D.
Anion	C00119	PRPP	388.949	11.4189	0.219952	0.0754165	0.155338	0.0171612	0.0202467	0.015424	0.0273676	0.0293649	0.039242
Anion	C00363	dTDP	401.019	13.5952	N.D.	N.D.	0.00405496	N.D.	N.D.	0.0141379	N.D.	N.D.	0.025882
Anion	C00112	CDP	402.015	13.4868	0.0502579	0.0314948	0.0387801	0.152538	0.0962226	0.105383	0.0863303	0.102417	0.110625
Anion	C00015	UDP	403	13.3238	0.379017	0.237704	0.294063	0.435014	0.387269	0.430345	0.591244	0.610917	0.688132
Anion	C00695	Cholate	407.285	23.1583	N.D.	N.D.	N.D.	N.D.	N.D.	N.D.	N.D.	N.D.	N.D.
Anion	C00206	dADP	410.032	13.8073	N.D.	N.D.	N.D.	N.D.	N.D.	N.D.	N.D.	N.D.	0.0223501
Anion	C01260	P1, P4-Di(adenosine-5') tetraphosphate	417.024	14.1387	N.D.	N.D.	N.D.	N.D.	N.D.	N.D.	N.D.	N.D.	N.D.
Anion	C00630	Isobutyryl CoA	417.577	14.8718	N.D.	N.D.	N.D.	N.D.	0.00231542	N.D.	N.D.	N.D.	N.D.
Anion	C00689	Trehalose 6-phosphate	421.08	17.1816	N.D.	N.D.	N.D.	N.D.	N.D.	N.D.	N.D.	N.D.	N.D.
Anion	C00083	Malonyl CoA	425.556	13.1661	N.D.	N.D.	N.D.	N.D.	N.D.	N.D.	N.D.	N.D.	N.D.
Anion	C00224	Adenosine 5'-phosphosulfate	426.017	14.6995	N.D.	0.00639695	0.00614218	N.D.	N.D.	0.00843541	N.D.	0.0129086	0.018344
Anion	C00054	Adenosine 3',5'-diphosphate	426.026	12.4601	N.D.	N.D.	0.00405022	N.D.	N.D.	0.00733357	0.0132018	0.0124069	0.0142405
Anion	C00008	ADP	426.027	13.9101	0.832802	0.510373	0.609832	1.66503	1.04247	1.13793	1.88295	1.65213	1.77235
Anion	C00104	IDP	427.011	13.7012	N.D.	N.D.	N.D.	N.D.	N.D.	N.D.	N.D.	N.D.	N.D.
Anion	C00504	Folate	440.137	14.333	N.D.	N.D.	N.D.	N.D.	N.D.	N.D.	N.D.	N.D.	N.D.
Anion	C00035	GDP	442.022	13.9772	0.0997981	0.05798	0.0846707	0.228626	0.188554	0.180145	0.25802	0.240431	0.243563
Anion	C03794	Adenylosuccinate	462.07	12.3259	N.D.	N.D.	N.D.	N.D.	N.D.	N.D.	N.D.	N.D.	N.D.
Anion	C01921	Glycocholate	464.306	23.9253	N.D.	N.D.	N.D.	N.D.	N.D.	N.D.	N.D.	N.D.	N.D.
Anion	C00458	dCTP	465.987	12.9992	0.0132611	0.00752879	0.00817283	0.033691	0.0362597	0.0342313	0.0652385	0.096761	0.107004
Anion	C00460	dUTP	466.971	12.8854	N.D.	N.D.	N.D.	N.D.	N.D.	N.D.	N.D.	N.D.	N.D.
Anion	C00459	dTTP	480.986	13.2241	0.0335134	0.0235142	0.0276812	0.0888327	0.0787023	0.0820578	0.137116	0.197156	0.228613
Anion	C00063	CTP	481.981	13.0254	0.730538	0.429112	0.58723	2.01838	1.44646	1.47399	1.91672	1.55848	1.97443
Anion	C00075	UTP	482.966	12.8848	3.64548	2.0904	2.69639	4.22723	3.11417	2.98609	5.37026	4.83042	5.80484
Anion	C00131	dATP	489.996	13.3911	N.D.	0.0131853	0.0197728	0.0623647	0.0649767	0.0634147	0.121935	0.188868	0.205735
Anion	C01345	dITP	490.982	13.2991	N.D.	N.D.	N.D.	N.D.	N.D.	N.D.	N.D.	N.D.	N.D.
Anion	C00002	ATP	505.994	13.3256	8.84864	4.81817	6.48601	15.8609	13.0257	12.7095	18.0129	20.6132	24.7155
Anion	C00286	dGTP	505.994	13.4127	N.D.	N.D.	N.D.	N.D.	N.D.	N.D.	N.D.	N.D.	N.D.
Anion	C00081	ITP	506.977	13.2621	N.D.	N.D.	N.D.	N.D.	N.D.	N.D.	N.D.	N.D.	N.D.
Anion	C05122	Taurocholate	514.288	23.8973	N.D.	N.D.	N.D.	N.D.	N.D.	N.D.	N.D.	N.D.	N.D.
Anion	C00044	GTP	521.987	13.5695	0.959742	0.412356	0.737235	2.04706	1.42258	1.37135	3.01956	2.4029	2.95008
Anion	C00700	XTP	522.972	12.0782	N.D.	N.D.	N.D.	N.D.	N.D.	N.D.	N.D.	N.D.	N.D.
Anion	C00307	CDP-choline	547.124	23.3433	0.188649	0.193746	0.190701	2.39686	1.76554	2.15803	N.D.	0.111795	0.172873
Anion	C00301	ADP-ribose	558.068	16.9877	0.00613173	N.D.	0.00766413	N.D.	0.01159	0.0118258	N.D.	0.0159683	0.0225107
Anion	C00842	TDP-glucose	563.071	17.0359	N.D.	N.D.	0.0302067	N.D.	N.D.	N.D.	N.D.	N.D.	0.0765643
Anion	C00029	UDP-glucose	565.051	16.7615	1.34559	1.3285	1.32827	1.29317	1.48657	1.57171	1.50573	1.55933	2.05215
Anion	C00167	UDP-glucuronate	579.031	13.8012	3.15163	2.45168	2.24162	4.15461	4.13782	3.98334	2.99575	3.67979	4.99047
Anion	C00498	ADP-glucose	588.078	17.4621	0.0524747	0.0522292	0.0497396	0.10507	0.0832679	0.0914285	0.0808404	0.115934	0.150422
Anion	C00096	GDP-mannose	604.073	17.5216	0.0921524	0.0800278	0.0852628	0.128716	0.0973289	0.116942	0.146273	0.137069	0.215158
Anion	C00043	UDP-N-acetylglucosamine	606.078	17.0777	21.7744	16.0777	14.6984	24.5281	18.7796	17.3768	27.8713	28.5289	32.7038
Anion	C00128	CMP-N-acetylneuraminate	613.142	17.8755	0.0332244	0.0329569	0.0377703	N.D.	0.0311268	0.0379141	0.0472538	0.0475404	0.0853451
Anion	C00003	NAD+	662.104	24.7672	2.26766	1.92525	2.10479	2.46065	2.10428	2.61486	3.31166	3.12385	4.65175
Anion	C00857	Deamido-NAD+	663.089	17.4358	N.D.	N.D.	N.D.	N.D.	N.D.	N.D.	N.D.	N.D.	N.D.
Anion	C00004	NADH	664.119	17.8255	0.173074	0.151388	0.149357	0.328511	0.219223	0.285284	0.377892	0.299748	0.484241
Anion	C00006	NADP+	742.068	15.568	0.0381122	0.0351408	0.040777	0.026942	0.0354983	0.0338824	0.0509156	0.049193	0.0865276
Anion	C00016	FAD	784.151	18.6688	N.D.	N.D.	N.D.	N.D.	N.D.	N.D.	N.D.	N.D.	N.D.
Cation	C00086	Urea	61.0402	26.4788	2.14818	1.88803	1.60459	3.46006	2.83909	2.33348	4.52263	3.76542	4.13147
Cation	C00481	Pyrazole	69.0448	9.08719	N.D.	N.D.	N.D.	N.D.	N.D.	N.D.	N.D.	N.D.	N.D.
Cation	C05670	3-Aminopropionitrile	71.0606	8.31118	N.D.	N.D.	N.D.	N.D.	N.D.	N.D.	N.D.	N.D.	N.D.
Cation	C02294	Methylguanidine	74.0711	8.06238	N.D.	N.D.	N.D.	N.D.	N.D.	N.D.	N.D.	N.D.	N.D.
Cation	C02787	Isobutylamine	74.0963	9.22586	N.D.	N.D.	N.D.	N.D.	N.D.	N.D.	N.D.	N.D.	N.D.
Cation	C00986	1,3-Diaminopropane	75.092	5.78698	N.D.	N.D.	N.D.	N.D.	N.D.	N.D.	N.D.	N.D.	N.D.
Cation	C00037	Gly	76.0399	10.7731	37.2662	33.2822	29.4564	25.4595	22.1488	21.2035	37.3447	31.0579	38.5385
Cation	C01104	Trimethylamine N-oxide	76.0758	8.59906	0.00369419	N.D.	N.D.	N.D.	N.D.	N.D.	N.D.	N.D.	N.D.
Cation	C05771	Isopropanolamine	76.0759	9.13986	N.D.	N.D.	N.D.	N.D.	N.D.	N.D.	N.D.	N.D.	N.D.
Cation	C07044	Hydroxyurea	77.0354	27.488	N.D.	N.D.	N.D.	N.D.	N.D.	N.D.	N.D.	N.D.	N.D.
Cation	C01008	Trimethylsulfonium	77.0421	7.61073	N.D.	N.D.	N.D.	N.D.	N.D.	N.D.	N.D.	N.D.	N.D.
Cation	C01678	Cysteamine	78.0369	8.36336	N.D.	N.D.	N.D.	N.D.	N.D.	N.D.	N.D.	N.D.	N.D.
Cation	C02640	Isoamylamine	88.112	9.70285	N.D.	N.D.	N.D.	N.D.	N.D.	N.D.	N.D.	N.D.	N.D.
Cation	C00134	Putrescine(1,4-Butanediamine)	89.1069	6.17094	0.0149789	0.0119163	0.0120969	0.0526722	0.0591153	0.053712	0.0543394	0.0466731	0.0545961
Cation	C00099	beta-Ala	90.0546	9.54454	0.0950259	0.0826976	0.0771858	0.248876	0.233631	0.22528	0.128922	0.184967	0.15184
Cation	C00041	Ala	90.055	11.6798	24.3104	21.7138	19.6155	15.6482	13.5969	14.4599	24.9922	20.0974	26.0428
Cation	C00213	Sarcosine	90.0545	12.2502	0.27301	0.270699	0.24524	0.171146	0.175389	0.169403	0.298388	0.220082	0.334113
Cation	C06057	3-Aminopropane-1,2-diol	92.0704	9.5636	N.D.	N.D.	N.D.	N.D.	N.D.	N.D.	N.D.	N.D.	N.D.
Cation	C00292	Aniline	94.0649	9.35523	N.D.	N.D.	N.D.	N.D.	N.D.	N.D.	N.D.	N.D.	N.D.
Cation	C05562	4-Hydroxymethylimidazole	99.0551	9.08737	N.D.	N.D.	N.D.	N.D.	N.D.	N.D.	N.D.	N.D.	N.D.
Cation	C11118	1-Methyl-2-pyrrolidinone	100.075	27.3381	N.D.	N.D.	N.D.	N.D.	N.D.	N.D.	N.D.	N.D.	N.D.
Cation	C00571	Cyclohexylamine	100.112	10.0083	N.D.	N.D.	N.D.	N.D.	N.D.	N.D.	N.D.	N.D.	N.D.
Cation	C01234	1-Aminocyclopropane-1-carboxylate	102.055	11.4876	N.D.	N.D.	N.D.	N.D.	N.D.	N.D.	N.D.	N.D.	N.D.
Cation	C00576	Betaine aldehyde	102.09	9.708	N.D.	N.D.	0.0459462	N.D.	N.D.	0.0836006	N.D.	0.127469	0.0987693
Cation	C00750	Spermine	102.115	5.86244	0.00156364	0.000521929	0.000587923	N.D.	N.D.	N.D.	0.00188364	N.D.	0.00367495
Cation	C08306	Hexylamine	102.127	10.0878	N.D.	N.D.	N.D.	N.D.	N.D.	N.D.	N.D.	N.D.	N.D.
Cation	C01672	Cadaverine	103.123	6.52573	N.D.	N.D.	N.D.	N.D.	N.D.	N.D.	N.D.	N.D.	N.D.
Cation	C00334	GABA	104.07	9.99468	0.0433708	0.0336579	0.0333126	0.180695	0.153104	0.155569	0.186337	0.171069	0.169054
Cation	C05145	3-Aminoisobutyrate	104.07	10.1922	0.0130763	0.0125117	0.0135677	0.0193467	0.0132676	0.01451	0.0211261	0.0188525	0.0203389
Cation	C02356	2AB	104.07	12.466	0.123087	0.0989989	0.0923143	0.110996	0.0835926	0.0978327	0.146618	0.115368	0.134497
Cation	C02721	N-Methylalanine	104.07	13.2567	N.D.	N.D.	N.D.	N.D.	N.D.	N.D.	N.D.	N.D.	N.D.
Cation	C01026	N,N-Dimethylglycine	104.07	14.0775	0.0260861	0.017539	0.014239	0.0250264	N.D.	0.0257316	N.D.	0.0463313	0.0381337
Cation	C00114	Choline	104.107	8.94134	0.196512	0.159729	0.151712	0.194245	0.17649	0.169317	0.231318	0.258	0.199646
Cation	C06393	2,3-Diaminopropionate	105.065	9.29285	N.D.	N.D.	N.D.	N.D.	N.D.	N.D.	N.D.	N.D.	N.D.
Cation	C00065	Ser	106.049	12.8891	0.205315	0.209163	0.182769	1.89263	1.9728	1.63811	1.51212	2.38434	1.36333
Cation	C06772	Diethanolamine	106.086	9.94147	0.087903	0.0839634	0.228532	0.0602792	0.0838817	0.0573832	0.566938	0.17175	0.246277
Cation	C02299	N-Methylaniline	108.08	9.63567	N.D.	N.D.	N.D.	N.D.	N.D.	N.D.	N.D.	N.D.	N.D.
Cation	C05341	beta-Ala-Lys	109.579	8.77725	N.D.	N.D.	N.D.	N.D.	N.D.	N.D.	N.D.	N.D.	N.D.
Cation	C00519	Hypotaurine	110.027	22.9482	1.17162	1.06838	0.959738	1.7027	1.64286	1.55605	1.96662	1.77538	2.17589
Cation	C01987	2-Aminophenol	110.06	10.1673	N.D.	N.D.	N.D.	N.D.	N.D.	N.D.	N.D.	N.D.	N.D.
Cation	C00380	Cytosine	112.05	9.4361	N.D.	N.D.	N.D.	N.D.	N.D.	N.D.	N.D.	N.D.	N.D.
Cation	C00388	Histamine	112.086	6.25714	N.D.	N.D.	N.D.	N.D.	N.D.	N.D.	N.D.	N.D.	N.D.
Cation	C00106	Uracil	113.034	27.5806	N.D.	N.D.	N.D.	N.D.	N.D.	N.D.	N.D.	N.D.	N.D.
Cation	C00386	Carnosine	114.06	8.81686	0.00751607	0.00821285	0.00694162	0.01442	0.0155722	0.0117171	0.0170587	0.0147854	0.0180408
Cation	C00791	Creatinine	114.066	9.49984	0.123322	0.115269	0.107313	0.157727	0.138185	0.156355	0.244319	0.279744	0.257357
Cation	C08311	Muscimol	115.05	10.0949	N.D.	N.D.	N.D.	N.D.	N.D.	N.D.	N.D.	N.D.	N.D.
Cation	C02512	beta-Cyanoalanine	115.049	18.0355	N.D.	N.D.	N.D.	N.D.	N.D.	N.D.	N.D.	N.D.	N.D.
Cation	C00429	Dihydrouracil	115.05	27.5769	N.D.	N.D.	N.D.	N.D.	N.D.	N.D.	N.D.	N.D.	N.D.
Cation	C00148	Pro	116.071	13.9224	11.0308	10.021	9.42788	11.3384	9.80509	10.3521	14.381	11.5836	15.6445
Cation	C00581	Guanidinoacetate	118.06	10.6788	N.D.	N.D.	N.D.	N.D.	N.D.	N.D.	N.D.	N.D.	N.D.
Cation	C00431	5-Aminovalerate	118.086	10.4435	N.D.	N.D.	N.D.	N.D.	N.D.	N.D.	N.D.	N.D.	N.D.
Cation	C00183	Val	118.086	12.9482	1.38091	1.25489	1.10452	1.74799	1.61307	1.49579	1.74582	1.65423	1.69787
Cation	C00719	Betaine	118.086	14.5085	0.58378	0.568698	0.515401	0.473165	0.451456	0.517029	0.666731	0.644524	0.6547
Cation	C02009	Benzimidazole	119.06	9.33126	N.D.	N.D.	N.D.	N.D.	N.D.	N.D.	N.D.	N.D.	N.D.
Cation	C03283	2,4-Diaminobutyrate	119.081	8.9822	N.D.	N.D.	N.D.	N.D.	N.D.	N.D.	N.D.	N.D.	N.D.
Cation	C03678	4-Amino-3-hydroxybutyrate	120.065	10.5268	N.D.	N.D.	N.D.	N.D.	N.D.	N.D.	N.D.	N.D.	N.D.
Cation	C00263	Homoserine	120.065	13.0096	0.0249367	0.0357196	0.0242572	0.0299019	0.0519316	0.0345753	0.0344315	0.0446012	0.0467582
Cation	C02115	Alpha-Methylserine	120.065	13.3651	N.D.	N.D.	N.D.	N.D.	N.D.	N.D.	N.D.	N.D.	N.D.
Cation	C00188	Thr	120.065	13.5512	2.71075	3.06311	2.98589	3.6029	3.34076	3.49781	3.88768	3.93414	5.01801
Cation	C15587	Purine	121.051	10.5241	N.D.	N.D.	N.D.	N.D.	N.D.	N.D.	N.D.	N.D.	N.D.
Cation	C01262	Anserine	121.068	8.92025	N.D.	N.D.	N.D.	N.D.	N.D.	N.D.	N.D.	N.D.	N.D.
Cation	C00884	Homocarnosine	121.068	8.99925	N.D.	N.D.	N.D.	N.D.	N.D.	N.D.	N.D.	N.D.	N.D.
Cation	C01784	Benzamidine	121.075	9.9554	N.D.	N.D.	N.D.	N.D.	N.D.	N.D.	N.D.	N.D.	N.D.
Cation	C00097	Cys	122.027	14.5255	N.D.	N.D.	N.D.	N.D.	N.D.	N.D.	N.D.	N.D.	N.D.
Cation	C09815	Benzamide	122.06	27.3548	N.D.	N.D.	N.D.	N.D.	N.D.	N.D.	N.D.	N.D.	N.D.
Cation	C05332	Phenethylamine	122.096	10.0661	N.D.	N.D.	N.D.	N.D.	N.D.	N.D.	N.D.	N.D.	N.D.
Cation	C02455	alpha-Methylbenzylamine	122.096	10.3867	N.D.	N.D.	N.D.	N.D.	N.D.	N.D.	N.D.	N.D.	N.D.
Cation	C11003	2,4-Dimethylaniline	122.096	10.5703	N.D.	N.D.	N.D.	N.D.	N.D.	N.D.	N.D.	N.D.	N.D.
Cation	C02421	Isonicotinamide	123.055	9.54946	N.D.	N.D.	N.D.	N.D.	N.D.	N.D.	N.D.	N.D.	N.D.
Cation	C00153	Nicotinamide	123.055	9.61592	0.0969929	0.0829962	0.0744288	0.126738	0.0756038	0.0992337	0.16738	0.135639	0.16065
Cation	C01950	Picolinamide	123.055	13.3251	N.D.	N.D.	N.D.	N.D.	N.D.	N.D.	N.D.	N.D.	N.D.
Cation	C02567	N1-Acetylspermine	123.12	7.29049	N.D.	N.D.	N.D.	N.D.	N.D.	N.D.	N.D.	N.D.	N.D.
Cation	C02635	3-Chloroalanine	124.015	16.5565	N.D.	N.D.	N.D.	N.D.	N.D.	N.D.	N.D.	N.D.	N.D.
Cation	C00245	Taurine	126.021	27.5408	1.41303	1.18195	1.097	2.0791	1.85253	1.81629	2.47213	2.37117	2.79203
Cation	C02376	5-Methylcytosine	126.066	10.1264	N.D.	N.D.	N.D.	N.D.	N.D.	N.D.	N.D.	N.D.	N.D.
Cation	C05127	1-Methylhistamine	126.102	6.44626	N.D.	N.D.	N.D.	N.D.	N.D.	N.D.	N.D.	N.D.	N.D.
Cation	C02835	Imidazole-4-acetate	127.049	10.424	N.D.	N.D.	N.D.	N.D.	N.D.	N.D.	N.D.	N.D.	N.D.
Cation	C00178	Thymine	127.045	27.6141	N.D.	N.D.	N.D.	N.D.	N.D.	N.D.	N.D.	N.D.	N.D.
Cation	C08737	Melamine	127.072	9.89383	0.0053141	N.D.	N.D.	N.D.	N.D.	N.D.	0.016864	N.D.	N.D.
Cation	C03969	1-Amino-1-cyclopentanecarboxylate	130.085	12.4072	N.D.	N.D.	N.D.	N.D.	N.D.	N.D.	N.D.	N.D.	N.D.
Cation	C00408	Pipecolate	130.085	13.2623	0.00623087	0.00356012	0.00422792	N.D.	N.D.	N.D.	0.00900141	0.00619057	0.00530515
Cation	C07151	Metformin	130.109	7.36538	N.D.	N.D.	N.D.	N.D.	N.D.	N.D.	N.D.	N.D.	N.D.
Cation	C01740	Octylamine	130.159	10.8658	N.D.	N.D.	N.D.	N.D.	N.D.	N.D.	N.D.	N.D.	N.D.
Cation	C02714	N-Acetylputrescine	131.117	10.9648	0.00495629	0.00319446	0.00232076	0.00995962	0.0105385	0.00916744	0.00559687	0.00627413	N.D.
Cation	C00179	Agmatine	131.128	6.74786	N.D.	N.D.	N.D.	N.D.	N.D.	N.D.	N.D.	N.D.	N.D.
Cation	C01015	Hydroxyproline	132.065	15.4467	8.38975	7.49243	6.69519	6.72732	5.74118	6.02552	10.3209	8.23883	11.4059
Cation	C00430	5-Aminolevulinate	132.065	10.3769	N.D.	N.D.	N.D.	N.D.	N.D.	N.D.	N.D.	N.D.	N.D.
Cation	C00300	Creatine	132.076	11.4811	2.34123	2.1462	1.91039	2.35815	2.21893	2.33258	3.3323	2.97743	3.71876
Cation	C02378	6-Aminohexanoate	132.101	10.8561	N.D.	N.D.	N.D.	N.D.	N.D.	N.D.	N.D.	N.D.	N.D.
Cation	C02486	beta-Leucine	132.102	11.3198	N.D.	N.D.	N.D.	N.D.	N.D.	N.D.	N.D.	N.D.	N.D.
Cation	C00407	Ile	132.102	13.1866	2.8784	2.43409	2.1651	3.18901	2.90964	2.7251	3.78578	3.34421	3.73408
Cation	C00123	Leu	132.102	13.3156	2.89139	2.55836	2.22335	3.52295	3.03404	2.93039	3.69262	3.48366	3.70092
Cation	C03375	Bis(3-aminopropyl)amine	132.149	5.71031	N.D.	N.D.	N.D.	N.D.	N.D.	N.D.	N.D.	N.D.	N.D.
Cation	C02037	Gly-Gly	133.059	10.8585	0.0203561	0.0169776	N.D.	N.D.	0.036501	0.0318835	0.0523685	0.0517091	0.0538482
Cation	C00152	Asn	133.061	13.4985	13.9348	12.5115	11.1817	11.9072	10.8385	11.0538	17.9788	14.199	19.6373
Cation	C00077	Ornithine	133.097	8.88556	0.36492	0.329255	0.291883	0.609625	0.472613	0.401027	0.572493	0.45309	0.486385
Cation	C00049	Asp	134.044	14.8408	5.62622	4.80382	4.36908	2.90602	2.25639	2.28115	8.91043	7.57517	9.95518
Cation	C10901	2-Aminobenzimidazole	134.071	9.75343	N.D.	N.D.	N.D.	N.D.	N.D.	N.D.	N.D.	N.D.	N.D.
Cation	C00155	Homocysteine	136.043	13.5062	N.D.	N.D.	N.D.	N.D.	N.D.	N.D.	N.D.	N.D.	N.D.
Cation	C00147	Adenine	136.061	9.90772	0.0240965	0.0262474	0.0259427	0.0389044	0.0405908	0.043339	0.0484583	0.041763	0.0570266
Cation	C00262	Hypoxanthine	137.044	14.2462	N.D.	N.D.	N.D.	N.D.	N.D.	N.D.	N.D.	N.D.	N.D.
Cation	C02918	1-Methylnicotinamide	137.07	9.56645	N.D.	N.D.	N.D.	N.D.	N.D.	N.D.	N.D.	N.D.	N.D.
Cation	C00568	p-Aminobenzoate	138.053	12.5024	N.D.	N.D.	N.D.	N.D.	N.D.	N.D.	N.D.	N.D.	N.D.
Cation	C01004	Trigonelline	138.054	13.4787	N.D.	N.D.	N.D.	N.D.	N.D.	N.D.	N.D.	N.D.	N.D.
Cation	C00108	Anthranilate	138.054	13.6837	N.D.	N.D.	N.D.	N.D.	N.D.	N.D.	N.D.	N.D.	N.D.
Cation	C02735	Phenylethanolamine	138.091	10.6044	N.D.	N.D.	N.D.	N.D.	N.D.	N.D.	N.D.	N.D.	N.D.
Cation	C00483	Tyramine	138.091	10.7346	N.D.	N.D.	N.D.	N.D.	N.D.	N.D.	N.D.	N.D.	N.D.
Cation	C00785	Urocanate	139.05	10.7353	N.D.	N.D.	N.D.	0.0398809	0.0227893	N.D.	N.D.	N.D.	0.0273883
Cation	C01020	6-Hydroxynicotinate	140.034	28.2299	N.D.	N.D.	N.D.	N.D.	N.D.	N.D.	N.D.	N.D.	N.D.
Cation	C00783	Tropinone	140.106	9.84732	N.D.	N.D.	N.D.	N.D.	N.D.	N.D.	N.D.	N.D.	N.D.
Cation	C00860	Histidinol	142.097	6.9659	N.D.	N.D.	N.D.	N.D.	N.D.	N.D.	N.D.	N.D.	N.D.
Cation	C00729	Tropine	142.121	10.4569	0.000762974	N.D.	N.D.	N.D.	N.D.	N.D.	N.D.	N.D.	N.D.
Cation	C06231	Ectoine	143.081	12.2086	N.D.	N.D.	N.D.	N.D.	N.D.	N.D.	N.D.	N.D.	N.D.
Cation	C04294	4-Methyl-5-thiazoleethanol	144.047	10.4231	N.D.	N.D.	N.D.	N.D.	N.D.	N.D.	N.D.	N.D.	N.D.
Cation	C10172	Proline betaine	144.101	14.8231	N.D.	N.D.	N.D.	N.D.	N.D.	N.D.	N.D.	N.D.	N.D.
Cation	C03413	N1,N12-Diacetylspermine	144.125	9.83781	N.D.	N.D.	N.D.	N.D.	N.D.	N.D.	N.D.	N.D.	N.D.
Cation	C01035	gamma-Guanidinobutyrate	146.096	10.729	0.0268391	0.0263178	0.0253939	0.0312444	0.0256574	0.0259342	0.048688	0.0414311	0.0561179
Cation	C01996	Acetylcholine	146.118	9.90368	0.00138532	N.D.	N.D.	N.D.	N.D.	N.D.	0.00230362	0.00257833	N.D.
Cation	C01181	gamma-Butyrobetaine	146.117	10.5135	0.116418	0.107566	0.098019	0.114775	0.0990186	0.107551	0.173999	0.138865	0.186037
Cation	C01930	Lysinamide	146.128	7.38634	N.D.	N.D.	N.D.	N.D.	N.D.	N.D.	N.D.	N.D.	N.D.
Cation	C00315	Spermidine	146.164	5.93599	0.0345842	0.0150033	0.0233605	0.0198999	0.024185	0.0224106	0.0457989	0.0243148	0.0500405
Cation	C00064	Gln	147.077	13.8403	24.2448	20.9187	19.2767	30.1958	26.3504	25.9693	45.6589	36.6604	46.0757
Cation	C03114	5,6-Dimethylbenzimidazole	147.091	10.3966	N.D.	N.D.	N.D.	N.D.	N.D.	N.D.	N.D.	N.D.	N.D.
Cation	C00047	Lys	147.112	8.96932	1.64968	1.49953	1.43619	1.7407	1.68648	1.69993	2.51957	2.06729	2.46878
Cation	C07166	Trientine	147.16	5.49454	N.D.	N.D.	N.D.	N.D.	N.D.	N.D.	N.D.	N.D.	N.D.
Cation	C00025	Glu	148.061	14.0663	52.7255	44.4451	39.8487	45.1509	39.3436	38.0047	79.4852	64.0826	79.5276
Cation	C00979	O-Acetylserine	148.06	16.1581	N.D.	N.D.	N.D.	N.D.	N.D.	N.D.	N.D.	N.D.	N.D.
Cation	C06524	Nornicotine	149.106	6.75719	N.D.	N.D.	N.D.	N.D.	N.D.	N.D.	N.D.	N.D.	N.D.
Cation	C00073	Met	150.058	13.811	1.01087	0.864659	0.800933	1.1531	0.954431	0.965947	1.04771	0.890385	1.08103
Cation	C00913	3-Methyladenine	150.077	10.0927	N.D.	N.D.	N.D.	N.D.	N.D.	N.D.	N.D.	N.D.	N.D.
Cation	C08434	6-Methylaminopurine	150.077	10.5824	N.D.	N.D.	N.D.	N.D.	N.D.	N.D.	N.D.	N.D.	N.D.
Cation	C00242	Guanine	152.056	10.7603	N.D.	N.D.	N.D.	N.D.	N.D.	N.D.	N.D.	N.D.	N.D.
Cation	C06818	Amantadine	152.143	11.1642	N.D.	N.D.	N.D.	N.D.	N.D.	N.D.	N.D.	N.D.	N.D.
Cation	C00385	Xanthine	153.04	24.4786	N.D.	N.D.	N.D.	N.D.	N.D.	N.D.	N.D.	N.D.	N.D.
Cation	C02518	4-Aminosalicylate	154.049	16.5628	N.D.	N.D.	N.D.	N.D.	N.D.	N.D.	N.D.	N.D.	N.D.
Cation	C00632	3-Hydroxyanthranilate	154.049	13.9524	N.D.	N.D.	N.D.	N.D.	N.D.	N.D.	N.D.	N.D.	N.D.
Cation	C03758	Dopamine	154.086	11.2858	N.D.	N.D.	N.D.	N.D.	N.D.	N.D.	N.D.	N.D.	N.D.
Cation	C05135	4-(beta-Acetylaminoethyl)imidazole	154.097	10.9409	N.D.	N.D.	N.D.	N.D.	N.D.	N.D.	N.D.	N.D.	N.D.
Cation	C10865	Pseudopelletierine	154.122	10.2804	N.D.	N.D.	N.D.	N.D.	N.D.	N.D.	N.D.	N.D.	N.D.
Cation	C00135	His	156.076	9.49407	2.65801	2.33474	2.03329	2.0275	1.77657	1.83344	2.47066	1.86675	2.63603
Cation	C05568	beta-Imidazolelactate	157.065	11.4437	N.D.	N.D.	N.D.	N.D.	N.D.	N.D.	N.D.	N.D.	N.D.
Cation	C10600	Ibotenate	159.04	23.0249	N.D.	N.D.	N.D.	N.D.	N.D.	N.D.	N.D.	N.D.	N.D.
Cation	C01551	Allantoin	159.062	27.5574	0.292757	0.503484	0.161396	0.420011	1.57595	0.441267	0.586702	0.946464	0.447418
Cation	C00637	Indole-3-acetaldehyde	160.072	27.5705	N.D.	N.D.	N.D.	N.D.	0.221328	N.D.	N.D.	N.D.	N.D.
Cation	C08269	Betonicine	160.097	16.7826	N.D.	N.D.	N.D.	N.D.	N.D.	N.D.	N.D.	N.D.	N.D.
Cation	-	N-Acetylvaline	160.096	28.2653	N.D.	N.D.	N.D.	N.D.	N.D.	N.D.	N.D.	N.D.	N.D.
Cation	C00993	Ala-Ala	161.091	11.9832	N.D.	N.D.	N.D.	N.D.	N.D.	N.D.	N.D.	N.D.	N.D.
Cation	C00398	Tryptamine	161.107	10.7659	N.D.	N.D.	N.D.	N.D.	N.D.	N.D.	N.D.	N.D.	N.D.
Cation	C00956	alpha-Aminoadipate	162.075	14.0705	0.0907386	0.0720649	0.0728174	0.0786525	0.0614252	0.0638624	0.126286	0.0893549	0.130832
Cation	C01046	N-Methylglutamate	162.075	16.1786	N.D.	N.D.	N.D.	N.D.	N.D.	N.D.	N.D.	N.D.	N.D.
Cation	C00955	Indole-3-ethanol	162.091	27.562	N.D.	N.D.	N.D.	N.D.	N.D.	N.D.	N.D.	N.D.	N.D.
Cation	C00318	Carnitine	162.112	11.0431	0.480579	0.471499	0.423713	0.463829	0.387366	0.412945	0.627359	0.512434	0.687257
Cation	C02627	2-Deoxystreptamine	163.107	7.87065	N.D.	N.D.	N.D.	N.D.	N.D.	N.D.	N.D.	N.D.	N.D.
Cation	C16741	5-Hydroxylysine	163.107	9.29753	N.D.	N.D.	N.D.	N.D.	N.D.	N.D.	N.D.	N.D.	N.D.
Cation	C00745	Nicotine	163.123	6.97525	N.D.	N.D.	N.D.	N.D.	N.D.	N.D.	N.D.	N.D.	N.D.
Cation	C00715	Pterin	164.057	13.167	N.D.	N.D.	N.D.	N.D.	N.D.	N.D.	N.D.	N.D.	N.D.
Cation	C03172	S-Methylmethionine	164.073	9.49399	N.D.	N.D.	N.D.	N.D.	N.D.	N.D.	N.D.	N.D.	N.D.
Cation	C02989	Methionine sulfoxide	166.052	15.2111	0.192996	0.173651	0.155617	0.165899	0.125498	0.134452	0.201735	0.164517	0.210926
Cation	C02242	7-Methylguanine	166.071	10.668	N.D.	0.00184365	0.00239531	N.D.	N.D.	N.D.	N.D.	N.D.	N.D.
Cation	C02230	3-Methylguanine	166.072	10.8779	N.D.	N.D.	N.D.	N.D.	N.D.	N.D.	N.D.	N.D.	N.D.
Cation	C00079	Phe	166.086	14.2732	1.77065	1.54783	1.34537	1.69473	1.39591	1.42007	1.7072	1.39581	1.72757
Cation	C01959	Taurocyamine	168.048	27.5541	N.D.	N.D.	N.D.	N.D.	N.D.	N.D.	N.D.	N.D.	N.D.
Cation	C00250	Pyridoxal	168.064	11.3778	0.0172527	0.0163159	0.0111107	0.0265665	0.0210468	0.0207021	0.0319078	0.0208163	0.0325214
Cation	C05587	3-Methoxytyramine	168.102	11.4487	N.D.	N.D.	N.D.	N.D.	N.D.	N.D.	N.D.	N.D.	N.D.
Cation	C04548	Synephrine	168.102	11.6046	N.D.	N.D.	N.D.	N.D.	N.D.	N.D.	N.D.	N.D.	N.D.
Cation	C00534	Pyridoxamine	169.097	7.76196	N.D.	N.D.	N.D.	N.D.	N.D.	N.D.	N.D.	N.D.	N.D.
Cation	C00314	Pyridoxine	170.08	11.1998	0.00825722	0.0101189	0.00842502	0.0158989	0.0152558	0.0152686	0.0220291	0.0192812	0.0229353
Cation	C00547	Noradrenaline	170.081	11.677	N.D.	N.D.	N.D.	N.D.	N.D.	N.D.	N.D.	N.D.	N.D.
Cation	C01152	3-Methylhistidine	170.092	9.73885	0.185698	0.171546	0.158261	0.128851	0.110567	0.119475	0.172799	0.128073	0.19402
Cation	C02693	Indole-3-acetamide	175.085	27.4991	N.D.	N.D.	N.D.	N.D.	N.D.	N.D.	N.D.	N.D.	N.D.
Cation	C00437	N-Acetylornithine	175.107	12.3681	N.D.	N.D.	N.D.	N.D.	N.D.	N.D.	N.D.	N.D.	N.D.
Cation	C01047	N-gamma-Ethylglutamine	175.107	14.7529	N.D.	N.D.	N.D.	N.D.	N.D.	N.D.	N.D.	N.D.	N.D.
Cation	C00062	Arg	175.119	9.2566	11.0439	9.44053	8.70825	9.89871	8.39117	8.47875	14.6134	10.5252	14.0357
Cation	C08304	Gramine	175.123	10.9094	N.D.	N.D.	N.D.	N.D.	N.D.	N.D.	N.D.	N.D.	N.D.
Cation	C06213	N-omega-Methyltryptamine	175.123	11.1449	N.D.	N.D.	N.D.	N.D.	N.D.	N.D.	N.D.	N.D.	N.D.
Cation	C03139	Guanidinosuccinate	176.066	13.0418	N.D.	N.D.	N.D.	N.D.	N.D.	N.D.	N.D.	N.D.	N.D.
Cation	C00954	Indole-3-acetate	176.07	27.8526	N.D.	N.D.	N.D.	N.D.	N.D.	N.D.	N.D.	N.D.	N.D.
Cation	C10898	2-Guanidinobenzimidazole	176.093	10.6234	N.D.	N.D.	N.D.	N.D.	N.D.	N.D.	N.D.	N.D.	N.D.
Cation	C00327	Citrulline	176.102	14.2267	0.00837637	0.00863183	0.00533478	0.021072	0.0211549	0.0216504	0.0188318	0.0231045	0.0172919
Cation	C00308	Canavanine	177.098	9.63789	N.D.	N.D.	N.D.	N.D.	N.D.	N.D.	N.D.	N.D.	N.D.
Cation	C00780	Serotonin	177.101	11.363	0.00852269	0.00687584	N.D.	0.00825776	N.D.	N.D.	0.0178549	0.0122132	0.0144268
Cation	C08265	Alliin	178.052	18.0186	N.D.	N.D.	N.D.	N.D.	N.D.	N.D.	N.D.	N.D.	N.D.
Cation	C01419	Cys-Gly	179.048	11.9147	N.D.	N.D.	N.D.	N.D.	N.D.	N.D.	N.D.	N.D.	N.D.
Cation	-	Xanthopterin	180.051	16.9043	N.D.	N.D.	N.D.	N.D.	N.D.	N.D.	N.D.	N.D.	N.D.
Cation	C03570	Mannosamine	180.086	11.8218	N.D.	N.D.	N.D.	N.D.	N.D.	N.D.	N.D.	N.D.	N.D.
Cation	C00329	Glucosamine	180.086	11.9735	N.D.	N.D.	N.D.	N.D.	N.D.	N.D.	N.D.	N.D.	N.D.
Cation	-	n-Butyl a-Picolinate	180.101	13.4246	N.D.	N.D.	N.D.	N.D.	N.D.	N.D.	N.D.	N.D.	N.D.
Cation	C03510	Methionine sulfoximine	181.063	10.9558	N.D.	N.D.	N.D.	N.D.	N.D.	N.D.	N.D.	N.D.	N.D.
Cation	C00082	Tyr	182.081	14.5993	2.95736	2.62264	2.37348	2.52062	2.16208	2.27629	2.80534	2.36058	2.98498
Cation	C09209	Harman	183.091	11.1551	N.D.	N.D.	N.D.	N.D.	N.D.	N.D.	N.D.	N.D.	N.D.
Cation	C00588	Phosphorylcholine	184.073	25.8148	12.3507	10.8339	10.0045	31.1396	29.0525	27.5071	37.7657	37.1988	38.5101
Cation	C00788	Epinephrine	184.097	12.0395	N.D.	N.D.	N.D.	N.D.	N.D.	N.D.	N.D.	N.D.	N.D.
Cation	C04259	N-alpha,N-alpha-Dimethylhistidine	184.107	10.7659	N.D.	N.D.	N.D.	N.D.	N.D.	N.D.	N.D.	N.D.	N.D.
Cation	C01029	N8-Acetylspermidine	188.175	8.37681	N.D.	0.000755514	0.000674734	N.D.	N.D.	N.D.	N.D.	N.D.	N.D.
Cation	C00612	N1-Acetylspermidine	188.175	8.27591	0.0124947	0.00808046	0.0103714	0.0257605	0.0268159	0.0238156	0.00676866	0.00643395	0.00685311
Cation	C02155	Gly-Leu	189.123	12.5496	N.D.	N.D.	N.D.	N.D.	N.D.	N.D.	N.D.	N.D.	N.D.
Cation	C02727	N-epsilon-Acetyllysine	189.123	14.7031	0.00728734	0.00623565	0.00540657	0.00688949	0.00693676	0.0052676	0.0103768	0.006666	0.0104139
Cation	C03793	N6,N6,N6-Trimethyllysine	189.159	9.35277	N.D.	N.D.	N.D.	N.D.	N.D.	N.D.	N.D.	N.D.	N.D.
Cation	C02256	Castanospermine	190.107	11.8415	N.D.	N.D.	N.D.	N.D.	N.D.	N.D.	N.D.	N.D.	N.D.
Cation	C05659	5-Methoxytryptamine	191.118	11.3855	N.D.	N.D.	N.D.	N.D.	N.D.	N.D.	N.D.	N.D.	N.D.
Cation	C05635	5-Hydroxyindoleacetate	192.063	27.8897	N.D.	N.D.	N.D.	N.D.	N.D.	N.D.	N.D.	N.D.	N.D.
Cation	C00021	SAH	193.068	11.327	0.0233649	0.0223067	0.0224722	0.0334066	0.0203297	0.0278455	0.0446951	0.0229541	0.0455364
Cation	C03752	Glucosaminate	196.081	15.3023	N.D.	N.D.	N.D.	N.D.	N.D.	N.D.	N.D.	N.D.	N.D.
Cation	C00355	DOPA	198.076	14.9907	N.D.	N.D.	N.D.	N.D.	N.D.	N.D.	N.D.	N.D.	N.D.
Cation	C02997	N-Acetylhistidine	198.087	12.6754	N.D.	N.D.	N.D.	N.D.	N.D.	N.D.	N.D.	N.D.	N.D.
Cation	C00019	SAM+	200.076	9.2516	0.135085	0.101936	0.0917863	0.226351	0.199687	0.194482	0.255029	0.18908	0.247899
Cation	C01404	Arginine ethyl ester	203.15	8.0672	N.D.	N.D.	N.D.	N.D.	N.D.	N.D.	N.D.	N.D.	N.D.
Cation	C03626	ADMA	203.149	9.97328	0.0191645	0.0169316	0.0161757	0.0104639	0.011464	0.0152235	0.0300005	0.0181968	0.0287496
Cation	-	SDMA	203.152	10.139	0.00463445	0.0041605	0.00578315	N.D.	N.D.	N.D.	N.D.	N.D.	N.D.
Cation	C02571	o-Acetylcarnitine	204.122	11.6943	0.720738	0.648351	0.582703	0.548626	0.52897	0.572931	0.81429	0.652247	0.903813
Cation	C00078	Trp	205.096	14.1767	0.525381	0.449164	0.415227	0.491491	0.429501	0.419473	0.507145	0.410919	0.51769
Cation	C05660	5-Methoxyindoleacetate	206.079	27.7989	N.D.	N.D.	N.D.	N.D.	N.D.	N.D.	N.D.	N.D.	N.D.
Cation	C00328	Kynurenine	209.093	12.7515	0.0103776	0.00845506	0.00688343	0.0125472	0.00881952	0.00700524	0.010148	N.D.	N.D.
Cation	-	Cysteine-glutathione disulphide	214.051	14.9628	N.D.	N.D.	0.00378354	N.D.	N.D.	N.D.	N.D.	N.D.	N.D.
Cation	C01909	Desthiobiotin	215.138	27.7074	N.D.	N.D.	N.D.	N.D.	N.D.	N.D.	N.D.	N.D.	N.D.
Cation	C01118	o-Succinylhomoserine	220.081	28.43	N.D.	N.D.	N.D.	N.D.	N.D.	N.D.	N.D.	N.D.	N.D.
Cation	C00371	trans-Zeatin	220.119	12.4542	N.D.	N.D.	N.D.	N.D.	N.D.	N.D.	N.D.	N.D.	N.D.
Cation	C00643	5-Hydroxytryptophan	221.092	14.5533	N.D.	N.D.	N.D.	N.D.	N.D.	N.D.	N.D.	N.D.	N.D.
Cation	C01239	N-Acetylglucosylamine	221.113	12.8203	N.D.	N.D.	N.D.	N.D.	N.D.	N.D.	N.D.	N.D.	N.D.
Cation	C00140	N-Acetylglucosamine	222.091	27.5935	N.D.	N.D.	0.0384795	N.D.	N.D.	N.D.	0.0754712	N.D.	N.D.
Cation	C02291	Cystathionine	223.075	12.7927	0.450482	0.384703	0.362689	1.12745	1.00702	1.00692	0.954806	0.931477	0.938025
Cation	C02794	3-Hydroxykynurenine	225.087	12.5541	N.D.	N.D.	N.D.	N.D.	N.D.	N.D.	N.D.	N.D.	N.D.
Cation	C00881	2'-Deoxycytidine	228.098	12.1947	N.D.	N.D.	N.D.	N.D.	0.00505374	N.D.	0.0114239	0.00615119	0.00984371
Cation	-	N1,N8-Diacetylspermidine	230.184	13.246	0.00122469	0.000612696	0.000663126	0.00203693	0.000911703	N.D.	N.D.	0.00138245	N.D.
Cation	-	gamma-Glu-2AB	233.113	16.0492	N.D.	N.D.	N.D.	N.D.	N.D.	N.D.	N.D.	N.D.	N.D.
Cation	C01598	Melatonin	233.128	27.4503	N.D.	N.D.	N.D.	N.D.	N.D.	N.D.	N.D.	N.D.	N.D.
Cation	C00835	Sepiapterin	238.093	22.8516	N.D.	N.D.	N.D.	N.D.	N.D.	N.D.	N.D.	N.D.	N.D.
Cation	C02953	7,8-Dihydrobiopterin	240.109	14.0798	N.D.	0.0082222	N.D.	N.D.	N.D.	N.D.	N.D.	N.D.	N.D.
Cation	C00491	Cystine	241.031	14.1415	N.D.	N.D.	N.D.	N.D.	N.D.	N.D.	N.D.	N.D.	N.D.
Cation	C03592	5-Methyl-2'-deoxycytidine	242.113	12.6039	N.D.	N.D.	N.D.	N.D.	N.D.	N.D.	N.D.	N.D.	N.D.
Cation	C00214	Thymidine	243.113	27.6533	N.D.	N.D.	N.D.	N.D.	N.D.	N.D.	0.401807	N.D.	0.166199
Cation	C00475	Cytidine	244.104	12.5197	0.0128208	0.01271	0.0102535	0.0201301	0.0147661	0.0156897	0.033274	0.0244566	0.02889
Cation	C00299	Uridine	245.079	27.6384	N.D.	N.D.	N.D.	N.D.	N.D.	N.D.	N.D.	N.D.	N.D.
Cation	C04137	Octopine	247.14	13.8013	N.D.	N.D.	N.D.	N.D.	N.D.	N.D.	N.D.	N.D.	N.D.
Cation	C00647	Pyridoxamine 5'-phosphate	249.06	13.4765	0.0109033	0.00822709	0.0104899	0.0184286	0.0136773	0.0108495	0.0267798	0.0203225	0.0257233
Cation	C00669	gamma-Glu-cys	251.07	16.4634	N.D.	N.D.	N.D.	N.D.	N.D.	N.D.	N.D.	N.D.	N.D.
Cation	C06470	Muramate	252.108	14.0667	N.D.	N.D.	N.D.	N.D.	N.D.	N.D.	N.D.	N.D.	N.D.
Cation	C05198	5'-Deoxyadenosine	252.109	12.5031	N.D.	N.D.	N.D.	N.D.	N.D.	N.D.	N.D.	N.D.	N.D.
Cation	C01736	Purine riboside	253.093	16.1376	N.D.	N.D.	N.D.	N.D.	N.D.	N.D.	N.D.	N.D.	N.D.
Cation	C05512	2'-Deoxyinosine	253.095	22.8914	N.D.	N.D.	N.D.	N.D.	N.D.	N.D.	N.D.	N.D.	N.D.
Cation	C04874	7,8-Dihydroneopterin	256.104	14.3213	N.D.	N.D.	N.D.	N.D.	N.D.	N.D.	N.D.	N.D.	N.D.
Cation	C00670	Glycerophosphorylcholine	258.11	27.1038	5.57958	4.93116	4.34379	12.2251	10.7119	11.0663	17.7708	15.1432	18.916
Cation	C00378	Thiamine	265.111	8.61418	0.0774086	0.0683099	0.0681646	0.077425	0.0771272	0.0757459	0.136062	0.104139	0.137535
Cation	C03795	N6-Methyl-2'-deoxyadenosine	266.125	12.9286	N.D.	N.D.	N.D.	N.D.	N.D.	N.D.	N.D.	N.D.	N.D.
Cation	C00212	Adenosine	268.105	12.7412	0.00394532	0.00281865	0.00207926	N.D.	0.00385124	0.00344187	N.D.	0.00797089	0.0051327
Cation	C00330	2'-Deoxyguanosine	268.105	14.7504	N.D.	N.D.	N.D.	N.D.	N.D.	N.D.	N.D.	N.D.	N.D.
Cation	C01817	Homocystine	269.062	12.417	N.D.	N.D.	N.D.	N.D.	N.D.	N.D.	N.D.	N.D.	N.D.
Cation	C00294	Inosine	269.088	24.564	N.D.	N.D.	N.D.	N.D.	N.D.	N.D.	N.D.	N.D.	N.D.
Cation	C01425	Glu-Glu	277.102	13.998	0.00514861	0.00346901	0.00337125	N.D.	N.D.	0.00365978	0.0103991	0.00816792	0.008596
Cation	C00449	Saccharopine	277.138	13.8266	N.D.	N.D.	N.D.	N.D.	N.D.	N.D.	N.D.	N.D.	N.D.
Cation	C02494	1-Methyladenosine	282.119	12.8584	N.D.	0.00194777	0.00115648	0.00380432	N.D.	0.00202464	N.D.	N.D.	0.00329499
Cation	C00387	Guanosine	284.099	16.0244	0.00353848	0.00444865	0.00379746	N.D.	0.00426605	0.00387488	0.0101212	0.00715052	0.0105453
Cation	C01762	Xanthosine	285.083	26.2538	N.D.	N.D.	N.D.	N.D.	N.D.	N.D.	N.D.	N.D.	N.D.
Cation	-	Ophthalmate	290.128	16.8839	0.00676297	0.0049956	0.0053568	0.0111049	0.00659593	0.00983092	0.0222915	0.0175394	0.0171649
Cation	C03406	Argininosuccinate	291.13	12.1869	0.355332	0.304435	0.271534	0.21939	0.167813	0.191119	0.446509	0.353432	0.564557
Cation	C00170	5-Methylthioadenosine	298.097	13.0198	0.0836791	0.0791415	0.0733794	0.123111	0.0937021	0.113428	0.144254	0.099941	0.146181
Cation	C00127	Glutathione(ox)	307.085	15.6235	1.6736	1.58542	1.87086	3.22621	2.62005	2.76659	3.62096	3.5638	4.02104
Cation	C01670	N-alpha-Benzenolarginine ethylester	307.177	13.5488	N.D.	N.D.	N.D.	N.D.	N.D.	N.D.	N.D.	N.D.	N.D.
Cation	C02515	3-Iodotyrosine	307.978	15.4429	N.D.	N.D.	N.D.	N.D.	N.D.	N.D.	N.D.	N.D.	N.D.
Cation	C00051	Glutathione(red)	308.093	16.9078	31.4345	26.8561	22.4314	46.5172	41.6521	38.9769	76.0892	58.8526	75.399
Cation	-	Phe-Phe	313.155	14.0392	N.D.	N.D.	N.D.	N.D.	N.D.	N.D.	N.D.	N.D.	N.D.
Cation	C04677	AICAR	339.072	27.9439	0.133426	0.123126	0.106993	0.0332937	N.D.	0.0185492	0.031886	N.D.	0.0301935
Cation	C01081	Thiamine monophosphate	345.078	13.8135	N.D.	N.D.	N.D.	N.D.	N.D.	N.D.	N.D.	N.D.	N.D.
Cation	C02890	Tetrahydropalmatine	356.186	14.3109	N.D.	N.D.	N.D.	N.D.	N.D.	N.D.	N.D.	N.D.	N.D.
Cation	C03958	TRH	363.178	13.8529	N.D.	N.D.	N.D.	N.D.	N.D.	N.D.	N.D.	N.D.	N.D.
Cation	C00255	Riboflavin	377.146	27.4423	N.D.	N.D.	N.D.	N.D.	N.D.	N.D.	N.D.	N.D.	N.D.
Cation	C03451	S-Lactoylglutathione	380.114	17.6516	0.0523397	0.0539367	0.045227	0.0910953	0.0688489	0.0772789	0.118379	0.105163	0.139908
Cation	C11331	Leu-Leu-Tyr	408.25	15.2975	N.D.	N.D.	N.D.	N.D.	N.D.	N.D.	N.D.	N.D.	N.D.
Cation	C01060	3,5-Diiodo-tyrosine	433.875	16.0783	N.D.	N.D.	N.D.	N.D.	N.D.	N.D.	N.D.	N.D.	N.D.
Cation	C00440	5-Methyltetrahydrofolate	460.195	15.21	N.D.	N.D.	N.D.	N.D.	N.D.	N.D.	N.D.	N.D.	N.D.
Cation	C02465	3,3',5-Triiodothyronine	651.799	17.8897	N.D.	N.D.	N.D.	N.D.	N.D.	N.D.	N.D.	N.D.	N.D.
Cation	C00455	NMN	335.064	25.9372	N.D.	N.D.	N.D.	N.D.	N.D.	N.D.	N.D.	N.D.	N.D.
# MasterHands Ver.2.17.3.18			Cell count (x10^6 cells)		6.05	6.05	6.05	3.66	3.66	3.66	2.92	2.92	2.92
